# Supplementary material for: Tobacco-Related Mortality among Persons with Mental Health and Substance Abuse Problems
Source: PLoS One. 2015 Mar 25;10(3):e0120581. doi: 10.1371/journal.pone.0120581 (PMC4373726; doi:10.1371/journal.pone.0120581)
Supplement: S1 Dataset — (XLSX) [file pone.0120581.s001.xlsx]

## Sheet: Death4
tobacco1C	tobaccoC	education_grpC	racecatC	popcatC	mannerC	catcause_grp	Agegrp1	sexC
No	No	More than High school	White	Population	Natural	Circulatory System	>= 80	Fema
No	No	High school	White	Population	Natural	Circulatory System	>= 80	Fema
Not stated	Not stated	High school	White	Population	Natural	Other	>= 80	Fema
Yes	Probably	High school	White	Population	Natural	Circulatory System	>= 80	Fema
No	No	More than High school	White	Mental Health	Homicide	Other	<50	Male
No	No	High school	White	Mental Health	Homicide	Other	<50	Fema
No	No	High school	White	Dual	Suicide	Other	<50	Male
No	No	High school	White	Population	Accidental	Other	60- 69	Fema
No	No	High school	White	Dual	Suicide	Other	<50	Fema
No	No	High school	White	Population	Suicide	Other	60- 69	Fema
No	No	More than High school	White	Population	Accidental	Other	50- 59	Male
No	No	Less than High school	White	Population	Natural	Circulatory System	>= 80	Fema
No	No	Less than High school	White	Population	Natural	Circulatory System	>= 80	Male
Not stated	Not stated	More than High school	White	Population	Natural	Circulatory System	>= 80	Male
No	No	More than High school	White	Population	Natural	Other	60- 69	Male
Not stated	Not stated	Less than High school	White	Population	Natural	Neoplasma	60- 69	Fema
No	No	More than High school	White	Population	Natural	Other	50- 59	Male
Not stated	Not stated	More than High school	White	Population	Natural	Neoplasma	70- 79	Fema
No	No	More than High school	White	Population	Natural	Circulatory System	>= 80	Male
Yes	Yes	Less than High school	White	Population	Natural	Respiratory System	>= 80	Male
Yes	Yes	Less than High school	White	Population	Natural	Neoplasma	60- 69	Male
Yes	Probably	More than High school	White	Population	Natural	Neoplasma	60- 69	Male
No	No	Less than High school	White	Mental Health	Natural	Other	60- 69	Fema
Not stated	Not stated	High school	White	Mental Health	Natural	Neoplasma	50- 59	Fema
No	No	Less than High school	White	Population	Natural	Other	>= 80	Fema
Yes	Yes	Less than High school	White	Population	Natural	Respiratory System	70- 79	Male
Not stated	Not stated	More than High school	White	Population	Natural	Neoplasma	70- 79	Male
Not stated	Not stated	Less than High school	White	Population	Natural	Other	>= 80	Male
No	No	Less than High school	White	Mental Health	Natural	Circulatory System	70- 79	Fema
No	No	More than High school	White	Population	Natural	Other	>= 80	Fema
No	No	High school	White	Substance abuse	Natural	Neoplasma	<50	Male
No	No	High school	White	Population	Natural	Respiratory System	>= 80	Fema
Not stated	Not stated	High school	White	Population	Natural	Circulatory System	60- 69	Fema
No	No	More than High school	White	Population	Natural	Other	>= 80	Male
No	No	High school	White	Population	Natural	Circulatory System	>= 80	Fema
No	No	Less than High school	White	Population	Natural	Circulatory System	>= 80	Male
Not stated	Not stated	High school	White	Dual	Natural	Other	50- 59	Male
No	No	High school	White	Population	Natural	Other	>= 80	Fema
Not stated	Not stated	Less than High school	White	Population	Natural	Circulatory System	>= 80	Male
Yes	Yes	Less than High school	White	Population	Natural	Neoplasma	60- 69	Male
No	No	Less than High school	White	Population	Natural	Other	>= 80	Male
No	No	High school	White	Population	Natural	Other	>= 80	Fema
Yes	Probably	More than High school	White	Population	Natural	Circulatory System	70- 79	Male
No	No	More than High school	White	Population	Natural	Other	>= 80	Fema
No	No	Less than High school	White	Population	Accidental	Other	>= 80	Male
Not stated	Not stated	More than High school	White	Population	Natural	Neoplasma	70- 79	Male
Not stated	Not stated	High school	White	Population	Natural	Other	50- 59	Male
No	No	High school	White	Population	Natural	Neoplasma	60- 69	Fema
Yes	Yes	High school	White	Population	Natural	Neoplasma	70- 79	Fema
Yes	Yes	Less than High school	White	Population	Natural	Respiratory System	>= 80	Male
Yes	Yes	Less than High school	White	Population	Natural	Respiratory System	>= 80	Male
No	No	High school	White	Population	Natural	Circulatory System	70- 79	Male
No	No	High school	White	Population	Natural	Other	50- 59	Male
Not stated	Not stated	High school	White	Mental Health	Natural	Other	>= 80	Fema
No	No		White	Population	Natural	Other	>= 80	Male
Not stated	Not stated	More than High school	White	Population	Natural	Other	>= 80	Fema
Yes	Probably	High school	Other	Population	Natural	Circulatory System	50- 59	Fema
No	No	Less than High school	White	Population	Natural	Circulatory System	>= 80	Fema
Yes	Probably	More than High school	White	Population	Natural	Other	70- 79	Male
Yes	Probably	Less than High school	White	Mental Health	Natural	Respiratory System	60- 69	Male
No	No	High school	White	Population	Natural	Circulatory System	>= 80	Fema
No	No	More than High school	White	Population	Natural	Neoplasma	50- 59	Fema
No	No	High school	White	Population	Natural	Diabetes	>= 80	Fema
Yes	Yes	Less than High school	White	Population	Natural	Neoplasma	>= 80	Male
No	No	More than High school	White	Population	Natural	Circulatory System	50- 59	Male
No	No	Less than High school	White	Population	Natural	Other	70- 79	Male
Not stated	Not stated	High school	White	Mental Health	Natural	Neoplasma	>= 80	Male
No	No	High school	White	Population	Natural	Circulatory System	>= 80	Fema
Yes	Yes	More than High school	White	Population	Natural	Neoplasma	70- 79	Fema
No	No	High school	White	Substance abuse	Natural	Other	50- 59	Male
Yes	Probably	High school	White	Population	Natural	Circulatory System	>= 80	Fema
Yes	Probably	High school	White	Population	Natural	Circulatory System	>= 80	Fema
No	No	High school	White	Population	Natural	Neoplasma	>= 80	Fema
No	No	More than High school	White	Dual	Natural	Circulatory System	50- 59	Male
No	No	High school	White	Mental Health	Natural	Other	60- 69	Male
Yes	Yes	More than High school	White	Population	Natural	Neoplasma	70- 79	Male
No	No	High school	White	Population	Natural	Circulatory System	>= 80	Fema
No	No	High school	Other	Population	Natural	Circulatory System	>= 80	Male
Yes	Yes	High school	White	Population	Natural	Other	>= 80	Male
No	No	More than High school	White	Population	Natural	Neoplasma	70- 79	Male
Yes	Yes	High school	White	Population	Natural	Respiratory System	70- 79	Male
Not stated	Not stated	High school	White	Population	Natural	Other	>= 80	Fema
No	No	More than High school	White	Population	Natural	Neoplasma	70- 79	Fema
Yes	Yes	High school	White	Population	Natural	Other	>= 80	Fema
Yes	Probably	More than High school	White	Population	Natural	Respiratory System	60- 69	Fema
No	No	High school	White	Population	Natural	Neoplasma	>= 80	Fema
Yes	Yes	More than High school	White	Population	Natural	Respiratory System	>= 80	Fema
Yes	Probably	Less than High school	White	Population	Natural	Neoplasma	70- 79	Male
No	No	Less than High school	White	Population	Accidental	Other	<50	Fema
No	No	More than High school	White	Population	Natural	Neoplasma	>= 80	Fema
No	No	High school	White	Population	Natural	Neoplasma	50- 59	Fema
Yes	Probably	More than High school	White	Population	Natural	Circulatory System	>= 80	Male
Yes	Yes	More than High school	White	Population	Natural	Neoplasma	<50	Male
No	No	Less than High school	White	Population	Natural	Circulatory System	>= 80	Fema
No	No	High school	White	Population	Natural	Circulatory System	>= 80	Fema
No	No	Less than High school	White	Population	Natural	Other	70- 79	Fema
Yes	Yes	Less than High school	White	Population	Natural	Neoplasma	60- 69	Male
No	No	More than High school	White	Population	Natural	Neoplasma	>= 80	Male
		More than High school	White	Population	Natural	Circulatory System	70- 79	Male
No	No		White	Population	Accidental	Other	50- 59	Male
Not stated	Not stated	High school	White	Population	Natural	Circulatory System	60- 69	Male
Yes	Yes	High school	White	Population	Natural	Neoplasma	60- 69	Male
No	No	Less than High school	White	Mental Health	Natural	Other	>= 80	Fema
Yes	Yes	Less than High school	White	Population	Natural	Respiratory System	70- 79	Male
No	No	Less than High school	White	Population	Natural	Circulatory System	>= 80	Fema
Not stated	Not stated	Less than High school	White	Population	Natural	Other	>= 80	Male
No	No	Less than High school	White	Population	Natural	Circulatory System	70- 79	Male
No	No	High school	White	Population	Natural	Neoplasma	>= 80	Fema
No	No	More than High school	White	Population	Natural	Circulatory System	>= 80	Fema
Yes	Yes	Less than High school	White	Population	Natural	Respiratory System	70- 79	Male
No	No	High school	White	Population	Accidental	Other	70- 79	Fema
No	No	More than High school	White	Population	Natural	Circulatory System	>= 80	Male
No	No	More than High school	White	Population	Natural	Neoplasma	60- 69	Fema
Not stated	Not stated	More than High school	White	Population	Natural	Circulatory System	>= 80	Fema
No	No	Less than High school	White	Substance abuse	Natural	Other	60- 69	Male
Yes	Yes	High school	White	Population	Natural	Neoplasma	70- 79	Fema
Yes	Probably	Less than High school	White	Population	Natural	Circulatory System	>= 80	Male
Not stated	Not stated	More than High school	White	Population	Natural	Other	>= 80	Fema
Yes	Yes	High school	White	Population	Natural	Circulatory System	>= 80	Fema
No	No	More than High school	White	Population	Suicide	Other	50- 59	Male
Not stated	Not stated	More than High school	White	Substance abuse	Suicide	Other	<50	Fema
No	No	More than High school	White	Population	Homicide	Other	<50	Male
Not stated	Not stated	Less than High school	Other	Population	Accidental	Other	<50	Male
Not stated	Not stated		White	Population	Natural	Diabetes	<50	Male
No	No	More than High school	Other	Substance abuse	Accidental	Other	50- 59	Male
No	No	More than High school	White	Population	Natural	Other	60- 69	Male
Yes	Yes	More than High school	White	Population	Natural	Neoplasma	60- 69	Fema
No	No	More than High school	White	Population	Suicide	Other	50- 59	Male
No	No	More than High school	White	Population	Natural	Neoplasma	60- 69	Fema
No	No	Less than High school	White	Population	Natural	Respiratory System	>= 80	Fema
Yes	Yes	Less than High school	White	Population	Natural	Respiratory System	70- 79	Male
No	No	More than High school	White	Population	Natural	Neoplasma	<50	Male
Yes	Yes	More than High school	White	Substance abuse	Natural	Neoplasma	<50	Male
Yes	Yes	High school	White	Population	Natural	Respiratory System	60- 69	Fema
Yes	Yes	High school	White	Mental Health	Natural	Neoplasma	60- 69	Male
Not stated	Not stated	More than High school	White	Population	Natural	Other	60- 69	Fema
No	No	High school	White	Population	Accidental	Other	<50	Male
No	No	High school	White	Population	Natural	Neoplasma	>= 80	Fema
Yes	Probably	Less than High school	White	Population	Natural	Circulatory System	>= 80	Male
No	No	More than High school	White	Population	Natural	Circulatory System	60- 69	Male
No	No	High school	Other	Population	Natural	Neoplasma	>= 80	Male
No	No	High school	White	Population	Natural	Neoplasma	60- 69	Male
Not stated	Not stated	High school	White	Population	Natural	Neoplasma	>= 80	Male
No	No	More than High school	Other	Population	Natural	Circulatory System	50- 59	Male
Yes	Yes	More than High school	White	Mental Health	Natural	Respiratory System	50- 59	Fema
No	No	More than High school	White	Population	Natural	Neoplasma	70- 79	Fema
No	No	High school	White	Population	Natural	Respiratory System	>= 80	Fema
No	No	High school	White	Population	Natural	Other	>= 80	Fema
No	No	Less than High school	White	Population	Natural	Circulatory System	>= 80	Male
Not stated	Not stated	More than High school	White	Population	Natural	Other	>= 80	Fema
No	No	More than High school	White	Substance abuse	Natural	Neoplasma	<50	Male
No	No	High school	White	Population	Natural	Other	70- 79	Fema
No	No	More than High school	White	Population	Natural	Circulatory System	70- 79	Male
Not stated	Not stated	More than High school	White	Mental Health	Natural	Other	>= 80	Male
Yes	Yes	More than High school	White	Population	Natural	Neoplasma	70- 79	Male
No	No	More than High school	White	Population	Natural	Neoplasma	50- 59	Fema
Not stated	Not stated	Less than High school	White	Population	Natural	Other	>= 80	Male
No	No	High school	White	Population	Natural	Circulatory System	>= 80	Fema
No	No	High school	White	Population	Natural	Other	>= 80	Fema
No	No	More than High school	White	Population	Natural	Circulatory System	60- 69	Male
Not stated	Not stated	More than High school	White	Population	Natural	Neoplasma	>= 80	Male
Yes	Probably	More than High school	White	Dual	Natural	Circulatory System	50- 59	Male
No	No	Less than High school	White	Population	Natural	Other	>= 80	Fema
Yes	Yes	High school	White	Population	Natural	Neoplasma	70- 79	Male
No	No	High school	White	Population	Natural	Neoplasma	>= 80	Fema
Yes	Yes	High school	White	Population	Natural	Neoplasma	60- 69	Male
No	No	Less than High school	White	Population	Natural	Circulatory System	>= 80	Male
Not stated	Not stated	More than High school	White	Dual	Natural	Circulatory System	60- 69	Male
No	No	High school	White	Population	Natural	Diabetes	60- 69	Fema
No	No	Less than High school	White	Population	Natural	Neoplasma	60- 69	Male
Not stated	Not stated	Less than High school	White	Population	Natural	Other	>= 80	Male
No	No	More than High school	White	Population	Natural	Other	>= 80	Male
No	No	High school	White	Population	Natural	Circulatory System	>= 80	Fema
Yes	Probably	Less than High school	White	Population	Natural	Circulatory System	60- 69	Male
No	No	Less than High school	White	Population	Natural	Neoplasma	60- 69	Fema
Yes	Yes	Less than High school	White	Population	Natural	Neoplasma	>= 80	Male
Not stated	Not stated	Less than High school	White	Population	Natural	Other	>= 80	Fema
No	No	Less than High school	White	Population	Accidental	Other	<50	Male
No	No	High school	White	Population	Natural	Other	>= 80	Male
No	No	Less than High school	White	Population	Natural	Circulatory System	>= 80	Fema
No	No	More than High school	White	Population	Natural	Neoplasma	>= 80	Fema
No	No	More than High school	White	Population	Natural	Respiratory System	>= 80	Fema
Not stated	Not stated	More than High school	White	Population	Natural	Neoplasma	>= 80	Male
Not stated	Not stated	High school	White	Population	Natural	Neoplasma	>= 80	Fema
Yes	Probably	High school	White	Population	Natural	Other	>= 80	Fema
Not stated	Not stated	Less than High school	White	Population	Natural	Respiratory System	>= 80	Male
Yes	Probably	High school	White	Population	Natural	Circulatory System	>= 80	Fema
No	No	More than High school	White	Population	Natural	Neoplasma	50- 59	Male
Not stated	Not stated	High school	White	Population	Natural	Circulatory System	>= 80	Male
No	No	More than High school	White	Population	Natural	Circulatory System	>= 80	Male
Yes	Probably	High school	White	Mental Health	Natural	Diabetes	70- 79	Male
No	No	Less than High school	White	Population	Natural	Circulatory System	>= 80	Male
Yes	Yes	Less than High school	White	Population	Natural	Neoplasma	50- 59	Fema
Not stated	Not stated	Less than High school	White	Population	Natural	Neoplasma	70- 79	Male
No	No	Less than High school	White	Population	Natural	Circulatory System	>= 80	Fema
Yes	Yes	More than High school	White	Population	Natural	Other	>= 80	Fema
No	No	More than High school	White	Population	Natural	Circulatory System	70- 79	Male
Not stated	Not stated	High school	White	Population	Natural	Other	>= 80	Male
No	No	More than High school	White	Population	Natural	Neoplasma	70- 79	Male
Yes	Yes	Less than High school	White	Population	Natural	Respiratory System	>= 80	Fema
Not stated	Not stated	Less than High school	White	Population	Natural	Respiratory System	70- 79	Male
Not stated	Not stated	Less than High school	White	Population	Natural	Neoplasma	60- 69	Fema
Not stated	Not stated	High school	White	Population	Natural	Circulatory System	>= 80	Fema
		High school	White	Population	Natural	Circulatory System	>= 80	Male
Yes	Yes	More than High school	White	Population	Natural	Neoplasma	70- 79	Male
No	No	Less than High school	White	Population	Natural	Circulatory System	>= 80	Fema
Not stated	Not stated	High school	White	Population	Natural	Other	>= 80	Fema
No	No	More than High school	White	Population	Natural	Other	60- 69	Fema
Not stated	Not stated	High school	White	Population	Natural	Other	>= 80	Fema
Not stated	Not stated	High school	White	Population	Natural	Circulatory System	>= 80	Male
Yes	Yes	More than High school	White	Population	Natural	Neoplasma	60- 69	Male
Yes	Yes	More than High school	White	Population	Natural	Neoplasma	60- 69	Male
No	No	High school	White	Population	Natural	Circulatory System	>= 80	Fema
Yes	Yes	High school	Other	Population	Natural	Respiratory System	70- 79	Male
No	No	More than High school	White	Population	Natural	Circulatory System	>= 80	Male
Yes	Yes	High school	White	Population	Natural	Neoplasma	50- 59	Male
Not stated	Not stated	High school	White	Population	Natural	Circulatory System	70- 79	Male
Not stated	Not stated	More than High school	White	Population	Natural	Neoplasma	70- 79	Male
No	No	High school	White	Population	Natural	Circulatory System	>= 80	Fema
No	No	More than High school	White	Population	Natural	Neoplasma	60- 69	Male
Yes	Yes	Less than High school	White	Population	Natural	Neoplasma	50- 59	Fema
Yes	Yes	Less than High school	White	Population	Natural	Respiratory System	70- 79	Male
Not stated	Not stated	High school	White	Population	Natural	Circulatory System	60- 69	Male
Yes	Probably	More than High school	White	Population	Natural	Neoplasma	70- 79	Fema
Yes	Yes	High school	White	Population	Natural	Respiratory System	60- 69	Fema
No	No	High school	White	Population	Natural	Circulatory System	>= 80	Fema
Yes	Yes	More than High school	White	Population	Natural	Respiratory System	>= 80	Fema
Yes	Yes	High school	White	Population	Natural	Neoplasma	70- 79	Fema
Yes	Yes	More than High school	White	Mental Health	Natural	Circulatory System	70- 79	Male
Yes	Probably	Less than High school	White	Mental Health	Natural	Respiratory System	70- 79	Fema
No	No	High school	White	Population	Natural	Circulatory System	>= 80	Fema
Yes	Probably	More than High school	White	Population	Natural	Neoplasma	70- 79	Fema
Yes	Probably	High school	Other	Population	Natural	Circulatory System	50- 59	Male
Not stated	Not stated	High school	White	Mental Health	Natural	Other	60- 69	Male
Not stated	Not stated	Less than High school	White	Population	Natural	Respiratory System	70- 79	Male
No	No	High school	White	Population	Natural	Other	50- 59	Male
No	No	More than High school	White	Population	Natural	Circulatory System	60- 69	Male
No	No	High school	White	Population	Natural	Neoplasma	70- 79	Male
Yes	Probably	High school	White	Population	Natural	Neoplasma	70- 79	Male
Yes	Probably	High school	White	Population	Natural	Respiratory System	>= 80	Fema
No	No	Less than High school	White	Population	Natural	Diabetes	60- 69	Male
No	No	High school	White	Population	Natural	Circulatory System	>= 80	Fema
Not stated	Not stated	More than High school	White	Population	Natural	Neoplasma	70- 79	Male
No	No	More than High school	White	Population	Natural	Circulatory System	>= 80	Male
Not stated	Not stated	High school	White	Population	Natural	Circulatory System	>= 80	Male
Yes	Probably	High school	White	Population	Natural	Respiratory System	>= 80	Male
No	No	High school	White	Population	Natural	Circulatory System	60- 69	Male
No	No	More than High school	White	Population	Natural	Other	>= 80	Fema
No	No	More than High school	White	Population	Natural	Neoplasma	70- 79	Fema
Not stated	Not stated	More than High school	White	Population	Natural	Circulatory System	>= 80	Male
Yes	Yes	High school	White	Population	Natural	Respiratory System	70- 79	Male
Yes	Yes	High school	White	Population	Natural	Circulatory System	60- 69	Male
No	No	More than High school	White	Population	Natural	Circulatory System	50- 59	Male
Not stated	Not stated	High school	White	Population	Natural	Circulatory System	50- 59	Male
No	No	High school	White	Mental Health	Natural	Circulatory System	50- 59	Male
No	No	More than High school	White	Mental Health	Natural	Neoplasma	70- 79	Fema
Yes	Yes	Less than High school	White	Population	Natural	Neoplasma	70- 79	Fema
No	No	High school	White	Population	Natural	Circulatory System	>= 80	Fema
No	No	More than High school	White	Population	Natural	Neoplasma	60- 69	Male
Yes	Yes	High school	White	Substance abuse	Natural	Neoplasma	50- 59	Male
Yes	Yes	Less than High school	White	Population	Natural	Neoplasma	>= 80	Fema
Yes	Probably	Less than High school	White	Dual	Natural	Neoplasma	60- 69	Male
No	No	More than High school	White	Population	Natural	Neoplasma	50- 59	Fema
Not stated	Not stated	High school	White	Population	Natural	Circulatory System	>= 80	Male
No	No	High school	White	Population	Natural	Neoplasma	70- 79	Fema
No	No	More than High school	White	Population	Natural	Other	>= 80	Fema
No	No	High school	White	Population	Natural	Other	>= 80	Fema
No	No	High school	White	Population	Natural	Neoplasma	60- 69	Fema
Not stated	Not stated	High school	White	Population	Natural	Neoplasma	60- 69	Fema
No	No	Less than High school	White	Population	Natural	Other	>= 80	Fema
No	No	Less than High school	White	Population	Natural	Circulatory System	>= 80	Fema
No	No	More than High school	White	Population	Natural	Circulatory System	>= 80	Fema
Not stated	Not stated	High school	White	Population	Natural	Respiratory System	>= 80	Male
No	No	More than High school	White	Population	Natural	Circulatory System	>= 80	Fema
Yes	Yes	Less than High school	White	Population	Natural	Respiratory System	>= 80	Male
Yes	Probably	High school	White	Population	Natural	Circulatory System	>= 80	Fema
No	No	More than High school	White	Population	Natural	Other	60- 69	Male
No	No	More than High school	White	Population	Natural	Circulatory System	>= 80	Fema
No	No	Less than High school	White	Population	Natural	Circulatory System	70- 79	Male
Yes	Yes	More than High school	White	Population	Natural	Neoplasma	60- 69	Fema
Yes	Yes	High school	White	Population	Natural	Neoplasma	60- 69	Fema
Yes	Yes	More than High school	Other	Population	Natural	Other	<50	Male
Not stated	Not stated	Less than High school	White	Population	Natural	Diabetes	>= 80	Fema
Not stated	Not stated	High school	White	Population	Natural	Neoplasma	>= 80	Male
Yes	Yes	More than High school	White	Population	Natural	Neoplasma	>= 80	Fema
Yes	Yes	Less than High school	White	Population	Natural	Neoplasma	60- 69	Fema
Not stated	Not stated	More than High school	White	Population	Natural	Other	60- 69	Male
No	No	High school	White	Population	Natural	Neoplasma	>= 80	Fema
No	No	High school	White	Population	Natural	Neoplasma	60- 69	Fema
No	No	Less than High school	White	Population	Natural	Respiratory System	>= 80	Male
Yes	Yes	Less than High school	White	Population	Natural	Other	70- 79	Fema
Yes	Yes	High school	White	Population	Natural	Circulatory System	>= 80	Fema
No	No	High school	White	Population	Natural	Other	70- 79	Fema
Yes	Probably	High school	White	Population	Natural	Other	60- 69	Male
No	No	High school	White	Population	Accidental	Other	<50	Fema
Yes	Yes	More than High school	White	Population	Natural	Other	60- 69	Male
Yes	Yes	High school	White	Mental Health	Natural	Circulatory System	50- 59	Fema
No	No	High school	White	Population	Homicide	Other	60- 69	Fema
Not stated	Not stated	High school	White	Population	Natural	Other	>= 80	Fema
No	No	High school	White	Population	Suicide	Other	70- 79	Male
Not stated	Not stated	High school	White	Population	Accidental	Other	>= 80	Fema
No	No	High school	White	Population	Suicide	Other	70- 79	Male
Yes	Yes	High school	White	Population	Natural	Circulatory System	70- 79	Male
No	No	High school	White	Dual	Accidental	Other	<50	Fema
No	No	Less than High school	White	Mental Health	Suicide	Other	50- 59	Male
Yes	Probably	High school	White	Substance abuse	Natural	Circulatory System	<50	Male
No	No	Less than High school	White	Substance abuse	Legal Intervention	Other	<50	Male
Not stated	Not stated	High school	White	Population	Natural	Circulatory System	60- 69	Fema
Not stated	Not stated	High school	White	Population	Natural	Other	>= 80	Fema
No	No	More than High school	White	Mental Health	Suicide	Other	50- 59	Male
No	No	High school	White	Population	Suicide	Other	<50	Male
No	No	More than High school	White	Population	Accidental	Other	>= 80	Fema
Yes	Yes	High school	White	Population	Natural	Neoplasma	70- 79	Fema
No	No	High school	White	Population	Natural	Neoplasma	>= 80	Fema
Yes	Yes	More than High school	White	Population	Natural	Respiratory System	>= 80	Fema
No	No	More than High school	White	Population	Natural	Circulatory System	>= 80	Male
No	No	More than High school	White	Population	Natural	Respiratory System	>= 80	Fema
Not stated	Not stated	More than High school	White	Population	Natural	Other	>= 80	Fema
Yes	Yes	High school	White	Population	Natural	Respiratory System	60- 69	Fema
No	No	High school	White	Population	Natural	Respiratory System	>= 80	Fema
No	No	High school	White	Population	Natural	Circulatory System	>= 80	Fema
No	No	High school	White	Population	Natural	Circulatory System	>= 80	Fema
No	No	High school	White	Population	Natural	Other	>= 80	Fema
No	No	More than High school	White	Dual	Suicide	Other	50- 59	Male
Not stated	Not stated	High school	White	Substance abuse	Natural	Other	60- 69	Male
Not stated	Not stated	More than High school	White	Dual	Accidental	Other	50- 59	Male
Not stated	Not stated	High school	White	Substance abuse	Suicide	Other	<50	Male
Not stated	Not stated	More than High school	White	Population	Accidental	Other	>= 80	Male
Yes	Yes	High school	White	Population	Natural	Respiratory System	70- 79	Fema
Not stated	Not stated	More than High school	White	Population	Suicide	Other	>= 80	Male
No	No	More than High school	White	Population	Suicide	Other	50- 59	Male
No	No	More than High school	White	Population	Suicide	Other	70- 79	Male
No	No	More than High school	White	Population	Natural	Circulatory System	50- 59	Male
No	No	More than High school	White	Population	Accidental	Other	<50	Male
Yes	Yes	Less than High school	White	Substance abuse	Natural	Respiratory System	60- 69	Male
No	No	Less than High school	White	Population	Legal Intervention	Other	<50	Male
Yes	Yes	More than High school	White	Population	Natural	Circulatory System	<50	Male
No	No	Less than High school	White	Population	Natural	Circulatory System	>= 80	Fema
No	No	Less than High school	White	Population	Natural	Circulatory System	>= 80	Male
Yes	Yes	More than High school	White	Population	Natural	Circulatory System	60- 69	Male
No	No	More than High school	White	Population	Natural	Circulatory System	>= 80	Male
Yes	Yes	High school	White	Population	Natural	Respiratory System	60- 69	Fema
Yes	Yes	High school	White	Mental Health	Natural	Neoplasma	>= 80	Fema
No	No	Less than High school	White	Population	Natural	Circulatory System	>= 80	Male
No	No	High school	White	Population	Natural	Circulatory System	>= 80	Fema
No	No	High school	White	Population	Natural	Circulatory System	>= 80	Male
No	No	Less than High school	White	Population	Natural	Circulatory System	>= 80	Male
Yes	Probably	More than High school	White	Population	Natural	Circulatory System	70- 79	Fema
No	No	High school	White	Population	Natural	Neoplasma	>= 80	Male
No	No	Less than High school	White	Population	Accidental	Other	60- 69	Male
Yes	Yes	More than High school	White	Population	Natural	Neoplasma	60- 69	Male
No	No	Less than High school	White	Population	Natural	Other	>= 80	Fema
No	No	High school	White	Population	Natural	Respiratory System	>= 80	Male
No	No	More than High school	White	Population	Natural	Circulatory System	>= 80	Fema
No	No	High school	White	Population	Natural	Circulatory System	70- 79	Male
Not stated	Not stated	High school	White	Population	Natural	Other	<50	Male
No	No	Less than High school	White	Substance abuse	Homicide	Other	<50	Male
No	No	Less than High school	White	Population	Accidental	Other	>= 80	Fema
Yes	Yes	More than High school	White	Population	Natural	Other	50- 59	Male
Yes	Probably	More than High school	White	Population	Natural	Circulatory System	>= 80	Male
Not stated	Not stated	More than High school	White	Population	Natural	Neoplasma	60- 69	Male
Yes	Yes	Less than High school	White	Population	Natural	Other	70- 79	Male
No	No	Less than High school	Other	Dual	Homicide	Other	<50	Male
No	No	Less than High school	White	Mental Health	Natural	Neoplasma	60- 69	Fema
No	No	High school	White	Population	Natural	Neoplasma	>= 80	Fema
Not stated	Not stated	High school	White	Population	Natural	Neoplasma	>= 80	Fema
No	No	More than High school	White	Population	Natural	Respiratory System	70- 79	Fema
No	No	More than High school	White	Population	Natural	Neoplasma	>= 80	Male
No	No	Less than High school	Other	Population	Natural	Respiratory System	>= 80	Fema
Yes	Yes	High school	Other	Population	Natural	Circulatory System	50- 59	Fema
Not stated	Not stated	High school	White	Mental Health	Natural	Circulatory System	>= 80	Fema
No	No	More than High school	White	Population	Natural	Circulatory System	70- 79	Fema
Not stated	Not stated	Less than High school	White	Substance abuse	Natural	Other	50- 59	Fema
Yes	Yes	High school	White	Population	Natural	Circulatory System	60- 69	Male
Not stated	Not stated	More than High school	White	Population	Natural	Circulatory System	70- 79	Male
Not stated	Not stated	More than High school	White	Population	Natural	Other	70- 79	Fema
No	No	More than High school	White	Substance abuse	Natural	Circulatory System	<50	Fema
Not stated	Not stated	Less than High school	White	Population	Natural	Other	>= 80	Fema
No	No	High school	White	Population	Natural	Respiratory System	>= 80	Fema
No	No	High school	White	Population	Natural	Other	>= 80	Fema
No	No	High school	White	Population	Natural	Neoplasma	>= 80	Male
Not stated	Not stated	More than High school	White	Population	Natural	Neoplasma	>= 80	Male
Yes	Yes	More than High school	White	Population	Natural	Neoplasma	60- 69	Fema
Not stated	Not stated	High school	White	Population	Natural	Circulatory System	70- 79	Fema
Yes	Yes	Less than High school	White	Population	Natural	Neoplasma	>= 80	Male
No	No	High school	White	Population	Natural	Circulatory System	>= 80	Fema
No	No	High school	White	Population	Natural	Other	>= 80	Fema
No	No	High school	White	Population	Natural	Other	70- 79	Fema
No	No	High school	White	Population	Natural	Neoplasma	>= 80	Fema
No	No	More than High school	White	Population	Natural	Neoplasma	>= 80	Male
No	No	High school	White	Population	Accidental	Other	<50	Male
No	No	High school	White	Population	Accidental	Other	>= 80	Fema
Yes	Probably	More than High school	White	Substance abuse	Natural	Circulatory System	50- 59	Male
No	No	Less than High school	White	Population	Natural	Respiratory System	>= 80	Male
No	No	More than High school	White	Population	Natural	Other	>= 80	Fema
Yes	Yes	High school	White	Population	Natural	Neoplasma	60- 69	Fema
Not stated	Not stated	High school	White	Population	Natural	Circulatory System	>= 80	Fema
No	No	Less than High school	White	Population	Natural	Circulatory System	>= 80	Fema
No	No	More than High school	White	Population	Natural	Circulatory System	>= 80	Fema
Yes	Yes	High school	White	Population	Natural	Neoplasma	60- 69	Fema
No	No	More than High school	White	Population	Natural	Other	>= 80	Fema
Yes	Probably	High school	White	Substance abuse	Natural	Circulatory System	>= 80	Male
No	No	More than High school	White	Population	Natural	Neoplasma	70- 79	Male
No	No	More than High school	White	Population	Natural	Other	70- 79	Male
No	No	Less than High school	White	Population	Natural	Diabetes	>= 80	Male
No	No	Less than High school	White	Population	Natural	Circulatory System	>= 80	Male
No	No	More than High school	White	Population	Natural	Neoplasma	>= 80	Fema
Yes	Yes	More than High school	White	Population	Natural	Respiratory System	70- 79	Fema
No	No	More than High school	White	Population	Natural	Neoplasma	60- 69	Fema
No	No	High school	White	Population	Natural	Circulatory System	>= 80	Fema
No	No	Less than High school	White	Population	Natural	Circulatory System	>= 80	Fema
No	No	High school	White	Mental Health	Natural	Other	>= 80	Fema
Yes	Yes	More than High school	White	Population	Natural	Neoplasma	50- 59	Male
No	No	Less than High school	White	Dual	Suicide	Other	<50	Male
No	No	More than High school	White	Population	Natural	Other	70- 79	Male
No	No	High school	White	Population	Natural	Diabetes	50- 59	Male
No	No	More than High school	White	Population	Natural	Respiratory System	70- 79	Male
No	No	High school	White	Population	Natural	Circulatory System	>= 80	Male
Yes	Probably		White	Population	Natural	Circulatory System	>= 80	Male
No	No	Less than High school	White	Mental Health	Natural	Other	70- 79	Fema
Yes	Probably	High school	White	Population	Natural	Neoplasma	60- 69	Fema
Not stated	Not stated	More than High school	White	Population	Natural	Circulatory System	50- 59	Male
Not stated	Not stated	More than High school	White	Mental Health	Natural	Neoplasma	>= 80	Male
No	No	More than High school	White	Population	Natural	Other	>= 80	Fema
Not stated	Not stated	Less than High school	White	Population	Accidental	Other	<50	Male
No	No	Less than High school	White	Population	Natural	Circulatory System	70- 79	Male
No	No	High school	White	Population	Natural	Circulatory System	>= 80	Male
Yes	Probably	Less than High school	White	Population	Natural	Respiratory System	>= 80	Male
No	No	Less than High school	White	Population	Natural	Neoplasma	70- 79	Fema
Not stated	Not stated	More than High school	White	Population	Natural	Circulatory System	70- 79	Fema
No	No	Less than High school	White	Substance abuse	Natural	Neoplasma	<50	Fema
No	No	More than High school	Other	Population	Natural	Neoplasma	<50	Fema
No	No	High school	White	Population	Natural	Other	>= 80	Fema
Yes	Yes	High school	White	Population	Natural	Respiratory System	>= 80	Male
No	No	More than High school	White	Population	Natural	Other	70- 79	Fema
Not stated	Not stated	High school	White	Population	Natural	Diabetes	<50	Male
No	No	More than High school	White	Population	Natural	Circulatory System	>= 80	Fema
No	No	High school	White	Population	Natural	Circulatory System	>= 80	Fema
No	No	More than High school	White	Population	Natural	Other	>= 80	Male
Not stated	Not stated	High school	Black	Population	Natural	Other	50- 59	Fema
No	No	More than High school	White	Population	Natural	Other	>= 80	Male
Not stated	Not stated		White	Population	Natural	Circulatory System	>= 80	Male
No	No	More than High school	White	Population	Natural	Other	>= 80	Fema
No	No	More than High school	White	Population	Natural	Neoplasma	>= 80	Fema
No	No	High school	White	Population	Natural	Circulatory System	70- 79	Male
No	No	More than High school	White	Population	Natural	Other	>= 80	Male
No	No	High school	White	Population	Natural	Respiratory System	70- 79	Male
No	No	High school	White	Population	Natural	Other	50- 59	Male
No	No	More than High school	White	Population	Natural	Other	>= 80	Fema
No	No	High school	White	Population	Natural	Other	>= 80	Male
Not stated	Not stated	More than High school	White	Population	Natural	Circulatory System	>= 80	Male
Yes	Yes	More than High school	White	Population	Natural	Neoplasma	70- 79	Fema
No	No	High school	White	Population	Natural	Circulatory System	>= 80	Fema
No	No	High school	White	Population	Natural	Neoplasma	>= 80	Male
No	No	More than High school	White	Population	Natural	Neoplasma	>= 80	Fema
Not stated	Not stated	High school	White	Population	Natural	Circulatory System	>= 80	Fema
Yes	Probably	High school	White	Population	Natural	Other	60- 69	Male
No	No	High school	White	Population	Natural	Other	>= 80	Fema
Yes	Yes	More than High school	White	Population	Natural	Respiratory System	>= 80	Male
No	No	More than High school	White	Population	Natural	Other	>= 80	Male
No	No	High school	White	Population	Natural	Circulatory System	>= 80	Male
No	No	More than High school	White	Population	Natural	Circulatory System	>= 80	Fema
Yes	Yes	More than High school	White	Population	Natural	Respiratory System	70- 79	Fema
No	No	Less than High school	White	Population	Natural	Other	>= 80	Fema
No	No	High school	White	Population	Natural	Circulatory System	>= 80	Male
Yes	Probably	High school	White	Population	Natural	Other	60- 69	Fema
No	No	High school	White	Population	Natural	Circulatory System	60- 69	Male
No	No	Less than High school	White	Population	Natural	Other	>= 80	Fema
Yes	Probably	High school	White	Substance abuse	Natural	Other	50- 59	Male
No	No	More than High school	White	Population	Natural	Circulatory System	>= 80	Fema
Yes	Probably	High school	White	Population	Natural	Circulatory System	>= 80	Fema
No	No	More than High school	White	Population	Natural	Respiratory System	50- 59	Fema
No	No	More than High school	White	Population	Natural	Other	50- 59	Male
No	No	Less than High school	White	Population	Natural	Circulatory System	>= 80	Fema
Not stated	Not stated	More than High school	White	Population	Natural	Neoplasma	>= 80	Male
No	No	High school	White	Population	Natural	Other	60- 69	Male
No	No	High school	White	Population	Natural	Neoplasma	50- 59	Fema
Yes	Yes	High school	White	Population	Natural	Neoplasma	>= 80	Male
Yes	Probably	Less than High school	White	Population	Natural	Diabetes	>= 80	Fema
No	No	More than High school	White	Population	Natural	Circulatory System	>= 80	Male
Yes	Yes	More than High school	White	Population	Natural	Other	>= 80	Male
No	No	Less than High school	Other	Population	Natural	Circulatory System	>= 80	Fema
Not stated	Not stated	More than High school	White	Population	Natural	Circulatory System	>= 80	Fema
Yes	Yes	High school	White	Population	Natural	Neoplasma	50- 59	Male
Not stated	Not stated	More than High school	White	Population	Natural	Respiratory System	70- 79	Male
Yes	Yes	High school	White	Population	Natural	Respiratory System	70- 79	Fema
No	No	High school	White	Population	Natural	Respiratory System	>= 80	Fema
No	No	High school	White	Population	Natural	Other	<50	Male
Not stated	Not stated	More than High school	White	Population	Natural	Neoplasma	60- 69	Fema
Not stated	Not stated	High school	White	Population	Natural	Neoplasma	60- 69	Male
Not stated	Not stated	More than High school	White	Population	Natural	Other	>= 80	Fema
Not stated	Not stated	High school	White	Population	Natural	Respiratory System	>= 80	Male
Not stated	Not stated	High school	White	Population	Natural	Respiratory System	>= 80	Fema
No	No	Less than High school	White	Population	Natural	Other	70- 79	Fema
No	No	High school	White	Population	Natural	Neoplasma	70- 79	Fema
Not stated	Not stated	High school	White	Population	Natural	Neoplasma	>= 80	Male
No	No	High school	White	Substance abuse	Accidental	Other	<50	Male
No	No	Less than High school	White	Population	Accidental	Other	<50	Male
No	No	More than High school	White	Population	Natural	Neoplasma	70- 79	Fema
Not stated	Not stated	Less than High school	White	Population	Natural	Circulatory System	>= 80	Male
Yes	Probably	More than High school	White	Population	Natural	Other	>= 80	Male
No	No	High school	White	Population	Natural	Neoplasma	>= 80	Fema
Yes	Yes	High school	White	Population	Natural	Diabetes	70- 79	Fema
No	No	High school	White	Population	Natural	Neoplasma	60- 69	Fema
No	No	Less than High school	White	Population	Natural	Neoplasma	60- 69	Fema
Yes	Yes	High school	White	Population	Natural	Circulatory System	>= 80	Male
No	No	High school	White	Population	Natural	Respiratory System	>= 80	Fema
No	No	More than High school	White	Population	Natural	Respiratory System	>= 80	Fema
Yes	Yes	Less than High school	White	Population	Natural	Neoplasma	>= 80	Male
Yes	Yes	More than High school	White	Population	Natural	Other	>= 80	Fema
Yes	Probably	High school	White	Population	Natural	Respiratory System	>= 80	Male
Yes	Yes	High school	White	Population	Natural	Respiratory System	>= 80	Fema
Yes	Probably	High school	White	Population	Natural	Neoplasma	70- 79	Fema
Not stated	Not stated	High school	White	Population	Natural	Other	>= 80	Fema
Yes	Probably	Less than High school	White	Population	Natural	Circulatory System	>= 80	Male
Yes	Yes	High school	White	Population	Natural	Other	>= 80	Fema
No	No	More than High school	White	Population	Natural	Circulatory System	>= 80	Fema
Yes	Yes	High school	White	Population	Natural	Circulatory System	70- 79	Fema
Yes	Probably	High school	White	Population	Natural	Circulatory System	>= 80	Male
Yes	Yes	More than High school	White	Population	Natural	Circulatory System	>= 80	Fema
No	No	High school	White	Population	Natural	Neoplasma	>= 80	Fema
No	No	More than High school	White	Population	Natural	Neoplasma	>= 80	Fema
Yes	Yes	High school	Other	Population	Natural	Neoplasma	50- 59	Fema
No	No	High school	White	Mental Health	Natural	Respiratory System	>= 80	Male
Yes	Yes	Less than High school	White	Population	Natural	Neoplasma	60- 69	Male
No	No	High school	White	Population	Natural	Circulatory System	>= 80	Fema
No	No	More than High school	White	Population	Natural	Neoplasma	>= 80	Male
No	No	High school	White	Population	Natural	Other	>= 80	Fema
		Less than High school	White	Population	Natural	Neoplasma	70- 79	Male
No	No	High school	White	Population	Natural	Other	60- 69	Fema
No	No	High school	White	Population	Natural	Other	70- 79	Male
Yes	Yes	More than High school	White	Population	Natural	Neoplasma	>= 80	Fema
Yes	Yes	Less than High school	White	Population	Natural	Neoplasma	>= 80	Male
Not stated	Not stated	High school	White	Population	Natural	Other	>= 80	Male
Not stated	Not stated	High school	White	Population	Natural	Neoplasma	70- 79	Male
No	No	More than High school	White	Population	Natural	Other	>= 80	Fema
No	No	Less than High school	White	Population	Natural	Neoplasma	70- 79	Fema
No	No	More than High school	White	Population	Natural	Other	>= 80	Male
No	No	Less than High school	White	Mental Health	Natural	Other	70- 79	Male
No	No	Less than High school	White	Population	Natural	Neoplasma	70- 79	Fema
Yes	Probably	Less than High school	White	Population	Natural	Circulatory System	>= 80	Male
Yes	Yes	High school	White	Population	Natural	Other	60- 69	Male
No	No	High school	White	Population	Natural	Neoplasma	>= 80	Fema
No	No	High school	White	Population	Natural	Diabetes	>= 80	Fema
No	No	High school	White	Population	Natural	Circulatory System	>= 80	Male
No	No	Less than High school	White	Population	Natural	Other	60- 69	Fema
Yes	Yes	Less than High school	White	Population	Natural	Circulatory System	70- 79	Male
No	No	More than High school	White	Population	Natural	Circulatory System	>= 80	Male
No	No	More than High school	White	Population	Natural	Neoplasma	50- 59	Male
Not stated	Not stated	Less than High school	White	Population	Natural	Circulatory System	>= 80	Fema
No	No	More than High school	White	Population	Natural	Other	60- 69	Fema
Yes	Yes	Less than High school	White	Population	Natural	Respiratory System	70- 79	Male
Yes	Yes	More than High school	White	Population	Natural	Respiratory System	>= 80	Fema
Not stated	Not stated	High school	White	Population	Natural	Other	70- 79	Fema
No	No	High school	White	Population	Natural	Circulatory System	>= 80	Fema
No	No	More than High school	White	Population	Natural	Other	<50	Male
No	No	Less than High school	White	Population	Natural	Respiratory System	>= 80	Male
No	No	More than High school	White	Population	Natural	Other	70- 79	Male
Yes	Yes	More than High school	White	Mental Health	Natural	Circulatory System	>= 80	Fema
No	No		White	Population	Natural	Other	>= 80	Fema
Not stated	Not stated	More than High school	White	Population	Natural	Other	>= 80	Male
No	No	More than High school	White	Population	Natural	Neoplasma	50- 59	Fema
No	No	High school	White	Population	Natural	Circulatory System	>= 80	Fema
No	No	More than High school	White	Dual	Natural	Other	<50	Fema
Yes	Yes	High school	White	Mental Health	Natural	Respiratory System	70- 79	Male
No	No	High school	White	Population	Natural	Neoplasma	>= 80	Male
Not stated	Not stated	High school	White	Population	Natural	Other	>= 80	Male
Not stated	Not stated	More than High school	White	Mental Health	Natural	Circulatory System	50- 59	Male
Yes	Yes	Less than High school	White	Population	Natural	Respiratory System	>= 80	Fema
Yes	Probably	Less than High school	White	Substance abuse	Natural	Other	50- 59	Male
No	No	Less than High school	White	Population	Natural	Circulatory System	>= 80	Fema
No	No	High school	White	Population	Natural	Circulatory System	>= 80	Fema
No	No	High school	White	Population	Natural	Neoplasma	>= 80	Fema
Yes	Yes	More than High school	White	Population	Natural	Respiratory System	70- 79	Fema
Yes	Yes	More than High school	White	Population	Natural	Circulatory System	>= 80	Male
Yes	Yes	More than High school	White	Population	Natural	Circulatory System	70- 79	Male
Yes	Yes	Less than High school	White	Substance abuse	Natural	Respiratory System	50- 59	Male
No	No	High school	White	Population	Natural	Other	>= 80	Fema
Not stated	Not stated	More than High school	White	Population	Natural	Other	60- 69	Male
Not stated	Not stated	High school	White	Population	Natural	Neoplasma	70- 79	Fema
Not stated	Not stated	High school	White	Population	Natural	Circulatory System	70- 79	Fema
Not stated	Not stated	High school	White	Substance abuse	Undetermined	Other	<50	Male
Yes	Yes	High school	White	Population	Natural	Circulatory System	60- 69	Male
Yes	Yes	High school	White	Population	Natural	Neoplasma	60- 69	Fema
No	No		White	Population	Natural	Circulatory System	>= 80	Fema
No	No	More than High school	White	Population	Natural	Other	>= 80	Male
No	No	More than High school	White	Population	Natural	Neoplasma	>= 80	Fema
No	No	More than High school	White	Population	Natural	Circulatory System	>= 80	Male
No	No	High school	White	Population	Natural	Diabetes	>= 80	Fema
Not stated	Not stated	Less than High school	White	Population	Natural	Respiratory System	>= 80	Fema
No	No	More than High school	White	Population	Natural	Neoplasma	>= 80	Male
Not stated	Not stated	High school	White	Population	Natural	Diabetes	70- 79	Fema
Not stated	Not stated	High school	White	Population	Natural	Circulatory System	60- 69	Male
Not stated	Not stated	High school	White	Population	Natural	Neoplasma	>= 80	Male
No	No	High school	White	Population	Natural	Circulatory System	>= 80	Fema
No	No	High school	White	Population	Natural	Other	>= 80	Fema
No	No	More than High school	White	Population	Natural	Other	70- 79	Male
No	No	High school	White	Population	Natural	Other	>= 80	Male
No	No	High school	White	Population	Natural	Circulatory System	>= 80	Male
Yes	Probably	More than High school	White	Substance abuse	Natural	Other	50- 59	Male
No	No	More than High school	Other	Population	Natural	Neoplasma	50- 59	Male
Yes	Yes	More than High school	White	Population	Natural	Circulatory System	70- 79	Male
Yes	Probably	Less than High school	White	Population	Natural	Respiratory System	70- 79	Male
Not stated	Not stated	High school	White	Population	Natural	Circulatory System	>= 80	Male
No	No	More than High school	White	Population	Natural	Circulatory System	>= 80	Fema
Not stated	Not stated	High school	White	Population	Natural	Neoplasma	>= 80	Fema
Yes	Yes	High school	White	Substance abuse	Natural	Other	50- 59	Male
Not stated	Not stated	High school	White	Population	Natural	Circulatory System	>= 80	Male
Not stated	Not stated	More than High school	White	Population	Natural	Other	>= 80	Fema
No	No	High school	White	Population	Suicide	Other	<50	Male
No	No	High school	White	Population	Natural	Other	>= 80	Male
Not stated	Not stated	More than High school	White	Population	Natural	Neoplasma	>= 80	Fema
No	No	High school	White	Population	Natural	Other	>= 80	Male
No	No	High school	White	Population	Natural	Circulatory System	70- 79	Male
No	No	More than High school	White	Population	Natural	Circulatory System	>= 80	Fema
Yes	Yes	High school	White	Population	Natural	Respiratory System	60- 69	Fema
Not stated	Not stated	More than High school	White	Population	Natural	Respiratory System	>= 80	Fema
No	No	Less than High school	White	Population	Natural	Other	>= 80	Fema
Yes	Yes	More than High school	White	Population	Natural	Respiratory System	>= 80	Male
No	No	More than High school	White	Population	Natural	Other	>= 80	Male
Yes	Yes	High school	White	Mental Health	Natural	Respiratory System	70- 79	Fema
Yes	Probably	High school	White	Mental Health	Natural	Respiratory System	>= 80	Fema
Not stated	Not stated	Less than High school	Black	Population	Natural	Circulatory System	>= 80	Fema
No	No	More than High school	White	Population	Natural	Diabetes	70- 79	Fema
Yes	Yes	Less than High school	White	Population	Natural	Respiratory System	>= 80	Male
No	No	High school	White	Population	Natural	Diabetes	>= 80	Fema
No	No	More than High school	White	Population	Natural	Diabetes	>= 80	Fema
Not stated	Not stated	High school	White	Substance abuse	Natural	Circulatory System	50- 59	Male
Not stated	Not stated	More than High school	White	Mental Health	Natural	Circulatory System	70- 79	Male
Not stated	Not stated	Less than High school	Other	Mental Health	Natural	Circulatory System	<50	Male
Not stated	Not stated	High school	White	Mental Health	Natural	Other	<50	Fema
Yes	Yes	More than High school	White	Population	Natural	Neoplasma	70- 79	Male
Yes	Probably	More than High school	White	Population	Natural	Neoplasma	60- 69	Fema
Not stated	Not stated	More than High school	White	Population	Natural	Diabetes	>= 80	Fema
Not stated	Not stated	More than High school	Other	Population	Natural	Neoplasma	70- 79	Male
No	No	High school	White	Population	Natural	Circulatory System	>= 80	Fema
Yes	Probably	Less than High school	White	Population	Natural	Respiratory System	50- 59	Fema
No	No	High school	White	Population	Natural	Neoplasma	>= 80	Fema
Not stated	Not stated	Less than High school	White	Population	Natural	Other	>= 80	Fema
Not stated	Not stated	More than High school	White	Population	Natural	Other	>= 80	Male
Not stated	Not stated	High school	White	Population	Natural	Circulatory System	70- 79	Fema
Yes	Probably	Less than High school	White	Population	Natural	Circulatory System	>= 80	Fema
No	No	Less than High school	White	Mental Health	Natural	Other	>= 80	Fema
No	No	Less than High school	White	Population	Natural	Other	70- 79	Fema
Not stated	Not stated	Less than High school	White	Population	Natural	Circulatory System	70- 79	Male
No	No	More than High school	White	Population	Natural	Other	>= 80	Male
No	No	High school	White	Population	Natural	Neoplasma	50- 59	Fema
No	No	More than High school	White	Population	Accidental	Other	50- 59	Male
Yes	Yes		White	Mental Health	Natural	Respiratory System	70- 79	Fema
Yes	Yes	High school	White	Population	Natural	Circulatory System	>= 80	Male
Yes	Probably	More than High school	White	Population	Natural	Neoplasma	>= 80	Fema
No	No	High school	White	Mental Health	Natural	Other	>= 80	Male
Not stated	Not stated	More than High school	Other	Population	Undetermined	Other	<50	Male
No	No	High school	White	Population	Natural	Circulatory System	70- 79	Fema
No	No	More than High school	White	Population	Natural	Circulatory System	70- 79	Fema
No	No	More than High school	White	Population	Natural	Circulatory System	50- 59	Male
No	No	More than High school	White	Population	Natural	Neoplasma	60- 69	Fema
Not stated	Not stated	High school	White	Population	Natural	Other	70- 79	Male
Not stated	Not stated	Less than High school	White	Mental Health	Natural	Circulatory System	>= 80	Fema
No	No	Less than High school	Other	Mental Health	Natural	Neoplasma	70- 79	Fema
Not stated	Not stated	More than High school	White	Population	Natural	Circulatory System	<50	Fema
No	No	More than High school	White	Population	Natural	Other	>= 80	Male
No	No	More than High school	White	Population	Natural	Respiratory System	>= 80	Male
Yes	Yes	More than High school	White	Population	Natural	Other	>= 80	Fema
No	No	Less than High school	White	Population	Natural	Circulatory System	70- 79	Male
Yes	Yes	High school	White	Population	Natural	Respiratory System	>= 80	Fema
No	No	More than High school	White	Population	Natural	Circulatory System	>= 80	Fema
Yes	Yes	Less than High school	White	Population	Natural	Neoplasma	70- 79	Fema
Not stated	Not stated	More than High school	White	Population	Natural	Circulatory System	70- 79	Male
Not stated	Not stated	Less than High school	White	Population	Natural	Circulatory System	70- 79	Fema
Not stated	Not stated	High school	White	Population	Natural	Other	<50	Male
Not stated	Not stated	High school	White	Population	Natural	Other	50- 59	Male
Not stated	Not stated	More than High school	White	Mental Health	Suicide	Other	50- 59	Fema
Not stated	Not stated	High school	White	Population	Natural	Respiratory System	<50	Fema
Not stated	Not stated	High school	White	Population	Natural	Circulatory System	50- 59	Fema
Not stated	Not stated	High school	White	Population	Undetermined	Other	<50	Male
Not stated	Not stated	High school	White	Population	Suicide	Other	<50	Male
No	No	High school	White	Population	Natural	Other	>= 80	Fema
Not stated	Not stated	High school	White	Dual	Undetermined	Other	<50	Male
Not stated	Not stated	High school	White	Population	Natural	Circulatory System	50- 59	Fema
Not stated	Not stated	Less than High school	White	Population	Natural	Circulatory System	50- 59	Male
Not stated	Not stated	High school	White	Substance abuse	Suicide	Other	<50	Male
Not stated	Not stated	High school	White	Population	Accidental	Other	>= 80	Fema
No	No	More than High school	White	Population	Natural	Other	>= 80	Male
Not stated	Not stated	High school	White	Population	Natural	Neoplasma	70- 79	Fema
No	No	Less than High school	White	Mental Health	Natural	Circulatory System	>= 80	Fema
No	No	More than High school	White	Population	Natural	Other	70- 79	Male
No	No	More than High school	White	Population	Natural	Other	70- 79	Male
No	No	High school	White	Population	Natural	Other	>= 80	Male
No	No	High school	White	Population	Natural	Circulatory System	>= 80	Fema
No	No	More than High school	White	Population	Natural	Neoplasma	70- 79	Male
Not stated	Not stated	More than High school	White	Population	Natural	Neoplasma	70- 79	Fema
Yes	Probably	High school	White	Population	Natural	Neoplasma	>= 80	Male
No	No	Less than High school	White	Population	Natural	Neoplasma	>= 80	Fema
No	No	Less than High school	White	Mental Health	Natural	Other	60- 69	Fema
Not stated	Not stated	Less than High school	White	Population	Accidental	Other	<50	Male
No	No	High school	White	Population	Natural	Other	>= 80	Fema
Not stated	Not stated	High school	White	Population	Natural	Circulatory System	70- 79	Male
Not stated	Not stated	High school	White	Population	Natural	Other	60- 69	Male
Not stated	Not stated	More than High school	White	Population	Natural	Neoplasma	70- 79	Fema
No	No	More than High school	White	Population	Natural	Neoplasma	>= 80	Fema
No	No	High school	White	Population	Natural	Neoplasma	60- 69	Fema
No	No	Less than High school	White	Population	Accidental	Other	>= 80	Male
No	No	More than High school	White	Population	Natural	Neoplasma	>= 80	Male
Yes	Yes	Less than High school	White	Mental Health	Natural	Neoplasma	60- 69	Fema
No	No	High school	White	Population	Natural	Circulatory System	>= 80	Male
No	No	High school	White	Population	Natural	Circulatory System	>= 80	Fema
No	No	Less than High school	White	Population	Natural	Diabetes	70- 79	Male
No	No	High school	White	Population	Natural	Neoplasma	>= 80	Male
No	No	Less than High school	White	Population	Natural	Other	>= 80	Male
No	No	Less than High school	White	Population	Natural	Other	>= 80	Fema
No	No	More than High school	White	Dual	Natural	Other	<50	Fema
No	No	More than High school	White	Population	Accidental	Other	>= 80	Fema
Not stated	Not stated	High school	White	Population	Natural	Neoplasma	>= 80	Fema
Yes	Yes	High school	White	Population	Natural	Circulatory System	<50	Male
Not stated	Not stated	More than High school	White	Population	Natural	Circulatory System	>= 80	Fema
Yes	Yes	More than High school	White	Population	Natural	Neoplasma	50- 59	Male
No	No	More than High school	White	Population	Natural	Other	>= 80	Male
Not stated	Not stated	More than High school	White	Population	Natural	Neoplasma	60- 69	Fema
No	No	Less than High school	White	Population	Natural	Circulatory System	>= 80	Fema
No	No	More than High school	White	Population	Natural	Other	70- 79	Male
No	No	More than High school	White	Population	Natural	Neoplasma	60- 69	Fema
Not stated	Not stated	More than High school	White	Population	Natural	Diabetes	60- 69	Male
No	No	Less than High school	White	Population	Natural	Circulatory System	>= 80	Fema
No	No	High school	White	Population	Accidental	Other	>= 80	Male
Not stated	Not stated	More than High school	White	Population	Natural	Diabetes	50- 59	Male
Yes	Probably	More than High school	White	Population	Natural	Other	60- 69	Male
No	No	High school	White	Population	Natural	Circulatory System	>= 80	Male
No	No	High school	White	Population	Natural	Other	>= 80	Fema
Yes	Yes	High school	White	Population	Natural	Neoplasma	>= 80	Fema
Not stated	Not stated	High school	White	Population	Natural	Neoplasma	50- 59	Fema
Not stated	Not stated	Less than High school	White	Population	Natural	Neoplasma	>= 80	Fema
No	No	High school	Other	Population	Natural	Circulatory System	>= 80	Male
No	No	High school	White	Population	Natural	Neoplasma	70- 79	Fema
No	No	More than High school	White	Population	Natural	Diabetes	60- 69	Male
No	No	More than High school	White	Population	Natural	Neoplasma	60- 69	Fema
No	No	High school	White	Population	Natural	Other	>= 80	Male
No	No	More than High school	White	Population	Natural	Neoplasma	70- 79	Male
No	No	High school	White	Population	Natural	Neoplasma	60- 69	Male
No	No	More than High school	White	Population	Natural	Circulatory System	>= 80	Male
Not stated	Not stated	More than High school	White	Population	Natural	Diabetes	50- 59	Male
Yes	Probably	High school	White	Population	Natural	Circulatory System	>= 80	Fema
No	No	More than High school	White	Population	Natural	Other	70- 79	Fema
Not stated	Not stated	Less than High school	White	Population	Natural	Circulatory System	>= 80	Fema
No	No	More than High school	White	Population	Natural	Diabetes	70- 79	Male
No	No	Less than High school	White	Population	Natural	Neoplasma	>= 80	Fema
No	No	High school	White	Population	Natural	Circulatory System	70- 79	Fema
Not stated	Not stated	High school	White	Population	Natural	Other	>= 80	Fema
Yes	Yes	High school	White	Population	Natural	Neoplasma	70- 79	Fema
Yes	Yes	High school	White	Population	Natural	Circulatory System	>= 80	Fema
Not stated	Not stated	High school	White	Population	Natural	Neoplasma	>= 80	Fema
No	No	More than High school	White	Population	Natural	Circulatory System	70- 79	Male
No	No	More than High school	White	Population	Natural	Other	>= 80	Fema
No	No	More than High school	White	Population	Natural	Circulatory System	>= 80	Fema
Yes	Yes	More than High school	White	Population	Natural	Neoplasma	>= 80	Fema
Not stated	Not stated	High school	White	Population	Natural	Circulatory System	>= 80	Male
No	No	More than High school	White	Population	Natural	Respiratory System	>= 80	Male
No	No	More than High school	White	Population	Natural	Circulatory System	>= 80	Fema
No	No	Less than High school	White	Population	Natural	Other	>= 80	Fema
No	No	High school	White	Population	Natural	Neoplasma	>= 80	Male
No	No	Less than High school	White	Population	Natural	Other	>= 80	Fema
Not stated	Not stated	High school	White	Mental Health	Natural	Other	70- 79	Fema
Yes	Probably	Less than High school	White	Population	Natural	Circulatory System	>= 80	Male
No	No	More than High school	White	Population	Natural	Other	70- 79	Fema
Not stated	Not stated	High school	White	Population	Natural	Circulatory System	>= 80	Fema
No	No	High school	White	Population	Natural	Circulatory System	60- 69	Male
No	No	High school	White	Population	Natural	Circulatory System	70- 79	Fema
No	No	High school	White	Population	Natural	Neoplasma	70- 79	Fema
Yes	Probably	Less than High school	White	Population	Natural	Respiratory System	>= 80	Male
Not stated	Not stated	More than High school	White	Population	Natural	Other	50- 59	Male
No	No	High school	White	Population	Natural	Circulatory System	>= 80	Fema
No	No	Less than High school	White	Population	Natural	Circulatory System	>= 80	Fema
Not stated	Not stated	High school	White	Population	Natural	Diabetes	70- 79	Fema
Yes	Yes	More than High school	White	Population	Natural	Respiratory System	>= 80	Fema
No	No	More than High school	White	Population	Natural	Other	>= 80	Fema
Yes	Yes	High school	White	Population	Natural	Neoplasma	>= 80	Fema
Not stated	Not stated	High school	White	Population	Natural	Neoplasma	>= 80	Male
No	No	More than High school	White	Population	Natural	Circulatory System	>= 80	Fema
No	No	More than High school	White	Population	Natural	Respiratory System	>= 80	Fema
No	No	More than High school	White	Mental Health	Natural	Circulatory System	>= 80	Fema
No	No	More than High school	White	Population	Natural	Other	>= 80	Fema
Yes	Yes	High school	Other	Population	Natural	Other	70- 79	Male
No	No	Less than High school	White	Population	Natural	Diabetes	>= 80	Fema
Yes	Yes	Less than High school	White	Mental Health	Natural	Neoplasma	70- 79	Fema
No	No	High school	White	Mental Health	Natural	Circulatory System	70- 79	Fema
Yes	Yes		White	Mental Health	Natural	Other	50- 59	Fema
Yes	Yes	Less than High school	White	Population	Natural	Neoplasma	>= 80	Male
No	No	More than High school	White	Population	Natural	Other	>= 80	Fema
Yes	Yes	Less than High school	White	Population	Natural	Respiratory System	70- 79	Fema
No	No	More than High school	White	Population	Natural	Neoplasma	60- 69	Fema
No	No	More than High school	White	Population	Natural	Circulatory System	>= 80	Fema
No	No	High school	White	Population	Natural	Other	>= 80	Fema
No	No	High school	White	Population	Natural	Neoplasma	70- 79	Male
No	No	More than High school	White	Population	Natural	Circulatory System	60- 69	Fema
No	No	Less than High school	White	Population	Natural	Circulatory System	>= 80	Fema
No	No	High school	White	Population	Natural	Neoplasma	>= 80	Male
Not stated	Not stated	High school	White	Population	Natural	Circulatory System	>= 80	Male
Not stated	Not stated	More than High school	White	Population	Natural	Other	>= 80	Male
No	No	More than High school	White	Population	Natural	Neoplasma	60- 69	Male
No	No	More than High school	White	Population	Natural	Other	>= 80	Fema
Yes	Yes	Less than High school	White	Population	Natural	Neoplasma	>= 80	Male
No	No	More than High school	White	Population	Natural	Respiratory System	60- 69	Fema
No	No	High school	White	Population	Natural	Circulatory System	>= 80	Male
No	No		Other	Population	Natural	Other	70- 79	Fema
No	No	More than High school	White	Population	Natural	Other	>= 80	Male
Not stated	Not stated	Less than High school	White	Population	Natural	Circulatory System	>= 80	Male
Not stated	Not stated	High school	White	Population	Natural	Circulatory System	>= 80	Male
Not stated	Not stated	High school	White	Substance abuse	Undetermined	Other	50- 59	Male
No	No	More than High school	White	Population	Natural	Other	>= 80	Male
No	No	High school	White	Population	Natural	Other	>= 80	Fema
No	No	More than High school	White	Population	Natural	Other	>= 80	Fema
Yes	Yes	Less than High school	White	Population	Natural	Respiratory System	>= 80	Male
Not stated	Not stated	More than High school	White	Population	Natural	Diabetes	50- 59	Male
No	No	High school	White	Population	Natural	Other	>= 80	Fema
No	No	High school	White	Population	Natural	Circulatory System	>= 80	Male
Yes	Yes	High school	White	Population	Natural	Diabetes	50- 59	Fema
No	No	More than High school	White	Population	Natural	Circulatory System	>= 80	Fema
No	No	High school	White	Population	Natural	Neoplasma	60- 69	Male
No	No	More than High school	Other	Mental Health	Accidental	Other	<50	Male
Not stated	Not stated	More than High school	White	Population	Natural	Circulatory System	>= 80	Male
Yes	Probably	High school	White	Population	Natural	Circulatory System	>= 80	Male
No	No	More than High school	White	Population	Natural	Other	60- 69	Fema
Yes	Yes	More than High school	White	Population	Natural	Circulatory System	70- 79	Male
Not stated	Not stated	More than High school	White	Population	Natural	Circulatory System	>= 80	Fema
Not stated	Not stated	High school	White	Population	Natural	Circulatory System	70- 79	Male
Yes	Yes	Less than High school	White	Population	Natural	Other	>= 80	Male
Not stated	Not stated	More than High school	White	Substance abuse	Natural	Other	50- 59	Male
Yes	Probably	High school	White	Population	Natural	Neoplasma	70- 79	Fema
Yes	Probably	More than High school	White	Population	Natural	Circulatory System	>= 80	Male
No	No	More than High school	White	Population	Natural	Neoplasma	60- 69	Fema
No	No	High school	White	Population	Natural	Circulatory System	>= 80	Fema
No	No	More than High school	White	Population	Natural	Circulatory System	>= 80	Fema
No	No	Less than High school	White	Mental Health	Natural	Circulatory System	60- 69	Fema
Yes	Yes	High school	White	Population	Natural	Neoplasma	>= 80	Male
Not stated	Not stated	Less than High school	White	Substance abuse	Natural	Neoplasma	50- 59	Fema
No	No	Less than High school	White	Population	Natural	Neoplasma	>= 80	Fema
Yes	Probably	More than High school	White	Population	Natural	Circulatory System	>= 80	Male
No	No	Less than High school	White	Population	Natural	Circulatory System	>= 80	Fema
No	No	More than High school	White	Population	Natural	Neoplasma	70- 79	Fema
Not stated	Not stated	High school	White	Population	Natural	Other	50- 59	Male
Yes	Yes	High school	White	Mental Health	Natural	Circulatory System	60- 69	Fema
No	No	Less than High school	White	Population	Natural	Circulatory System	>= 80	Male
No	No	More than High school	White	Population	Natural	Circulatory System	>= 80	Fema
No	No	More than High school	White	Population	Natural	Circulatory System	70- 79	Male
No	No	High school	White	Population	Natural	Other	>= 80	Fema
No	No	Less than High school	White	Population	Natural	Circulatory System	>= 80	Fema
No	No	High school	White	Population	Natural	Circulatory System	70- 79	Fema
Yes	Yes	High school	White	Population	Natural	Neoplasma	50- 59	Male
No	No	High school	White	Population	Natural	Neoplasma	70- 79	Fema
No	No	More than High school	White	Population	Natural	Circulatory System	>= 80	Fema
No	No	More than High school	Black	Population	Natural	Circulatory System	>= 80	Fema
Not stated	Not stated	Less than High school	White	Population	Natural	Other	70- 79	Male
No	No	More than High school	White	Population	Natural	Other	>= 80	Fema
No	No	High school	White	Population	Natural	Other	>= 80	Fema
Not stated	Not stated	High school	White	Population	Natural	Neoplasma	50- 59	Fema
Not stated	Not stated	Less than High school	White	Substance abuse	Natural	Other	<50	Fema
No	No	Less than High school	White	Population	Natural	Other	>= 80	Fema
Yes	Probably	High school	White	Population	Natural	Circulatory System	>= 80	Fema
Yes	Yes	More than High school	White	Population	Natural	Circulatory System	>= 80	Fema
No	No	More than High school	White	Population	Natural	Circulatory System	60- 69	Male
No	No	High school	White	Population	Natural	Circulatory System	70- 79	Male
No	No	High school	White	Population	Natural	Circulatory System	60- 69	Fema
No	No	High school	White	Population	Natural	Circulatory System	70- 79	Fema
Not stated	Not stated	High school	White	Population	Natural	Circulatory System	>= 80	Fema
No	No	High school	White	Population	Natural	Neoplasma	60- 69	Fema
Yes	Yes	More than High school	White	Substance abuse	Natural	Neoplasma	60- 69	Male
No	No		White	Population	Natural	Circulatory System	>= 80	Male
Not stated	Not stated	High school	White	Population	Natural	Circulatory System	70- 79	Fema
Not stated	Not stated	High school	White	Population	Natural	Neoplasma	>= 80	Male
Not stated	Not stated	More than High school	White	Population	Natural	Circulatory System	60- 69	Male
No	No	High school	White	Population	Natural	Respiratory System	>= 80	Fema
No	No	More than High school	White	Population	Natural	Other	>= 80	Fema
No	No	Less than High school	Other	Population	Natural	Other	<50	Fema
Yes	Probably	High school	White	Population	Natural	Neoplasma	60- 69	Male
No	No	More than High school	White	Population	Natural	Other	>= 80	Fema
Yes	Yes	High school	White	Population	Natural	Circulatory System	>= 80	Fema
Yes	Yes	More than High school	White	Population	Natural	Neoplasma	60- 69	Fema
No	No	High school	White	Population	Natural	Neoplasma	>= 80	Male
Not stated	Not stated	High school	White	Population	Natural	Other	>= 80	Fema
Yes	Yes	High school	White	Population	Natural	Neoplasma	70- 79	Fema
No	No	High school	White	Population	Natural	Circulatory System	>= 80	Fema
Yes	Probably	Less than High school	White	Population	Natural	Neoplasma	>= 80	Male
Not stated	Not stated	More than High school	White	Population	Natural	Other	>= 80	Fema
Yes	Yes	More than High school	White	Population	Natural	Circulatory System	60- 69	Male
Not stated	Not stated	High school	White	Population	Natural	Neoplasma	60- 69	Fema
No	No	High school	White	Population	Natural	Circulatory System	70- 79	Fema
Yes	Probably	More than High school	White	Substance abuse	Natural	Neoplasma	60- 69	Male
No	No	High school	White	Population	Natural	Circulatory System	>= 80	Fema
Not stated	Not stated	More than High school	White	Population	Natural	Neoplasma	70- 79	Male
Yes	Yes	High school	White	Substance abuse	Natural	Respiratory System	60- 69	Male
No	No	High school	White	Population	Natural	Neoplasma	70- 79	Fema
No	No	High school	White	Population	Natural	Neoplasma	>= 80	Male
Not stated	Not stated	More than High school	White	Population	Natural	Neoplasma	60- 69	Fema
No	No	Less than High school	White	Population	Natural	Circulatory System	>= 80	Fema
Not stated	Not stated	High school	White	Population	Natural	Circulatory System	>= 80	Fema
Yes	Yes	Less than High school	White	Population	Natural	Circulatory System	>= 80	Male
Not stated	Not stated	Less than High school	White	Mental Health	Natural	Diabetes	50- 59	Fema
No	No	More than High school	White	Population	Natural	Other	50- 59	Fema
Not stated	Not stated	More than High school	White	Population	Natural	Respiratory System	>= 80	Male
Not stated	Not stated	High school	White	Population	Natural	Circulatory System	70- 79	Male
Not stated	Not stated	More than High school	White	Population	Natural	Circulatory System	>= 80	Fema
No	No	More than High school	White	Population	Natural	Other	50- 59	Fema
No	No	More than High school	White	Population	Natural	Circulatory System	>= 80	Fema
Not stated	Not stated	Less than High school	White	Substance abuse	Natural	Circulatory System	70- 79	Male
No	No	High school	White	Population	Natural	Respiratory System	70- 79	Fema
No	No	More than High school	White	Population	Natural	Other	>= 80	Fema
No	No	High school	White	Population	Natural	Other	>= 80	Fema
No	No	Less than High school	White	Population	Natural	Other	>= 80	Fema
No	No	High school	White	Substance abuse	Natural	Other	<50	Male
No	No	High school	White	Population	Natural	Neoplasma	70- 79	Male
No	No	More than High school	White	Population	Natural	Circulatory System	>= 80	Fema
No	No	High school	White	Population	Natural	Neoplasma	>= 80	Fema
Yes	Yes	Less than High school	White	Population	Natural	Neoplasma	>= 80	Male
No	No	Less than High school	White	Population	Natural	Circulatory System	70- 79	Fema
No	No	Less than High school	White	Population	Natural	Circulatory System	>= 80	Male
No	No	High school	White	Population	Natural	Circulatory System	>= 80	Fema
Not stated	Not stated	Less than High school	White	Population	Natural	Other	>= 80	Male
Yes	Yes	High school	White	Population	Natural	Respiratory System	60- 69	Male
Not stated	Not stated	Less than High school	White	Population	Natural	Other	>= 80	Fema
Not stated	Not stated	High school	White	Population	Natural	Circulatory System	>= 80	Fema
Yes	Yes	High school	White	Population	Natural	Neoplasma	60- 69	Male
Not stated	Not stated	High school	White	Population	Natural	Circulatory System	>= 80	Male
No	No	High school	White	Population	Natural	Diabetes	>= 80	Male
Not stated	Not stated	High school	White	Population	Natural	Neoplasma	60- 69	Male
No	No	Less than High school	White	Population	Natural	Circulatory System	>= 80	Fema
Yes	Yes	High school	White	Population	Natural	Circulatory System	60- 69	Fema
Yes	Yes	High school	White	Population	Natural	Respiratory System	70- 79	Fema
Yes	Probably	High school	White	Population	Natural	Circulatory System	70- 79	Male
No	No	High school	White	Population	Natural	Other	70- 79	Fema
Not stated	Not stated	High school	White	Population	Natural	Circulatory System	70- 79	Fema
No	No	High school	White	Population	Natural	Circulatory System	>= 80	Fema
No	No	Less than High school	White	Population	Natural	Neoplasma	70- 79	Fema
Not stated	Not stated	Less than High school	White	Population	Natural	Circulatory System	60- 69	Male
No	No	More than High school	White	Population	Natural	Other	60- 69	Male
Yes	Yes	High school	White	Population	Natural	Neoplasma	50- 59	Male
No	No	More than High school	White	Population	Natural	Other	>= 80	Fema
No	No	Less than High school	White	Population	Natural	Neoplasma	70- 79	Fema
Yes	Yes	High school	White	Population	Natural	Neoplasma	>= 80	Male
Yes	Probably	More than High school	White	Population	Natural	Neoplasma	>= 80	Fema
Yes	Probably	Less than High school	White	Population	Natural	Neoplasma	70- 79	Male
No	No	More than High school	White	Population	Natural	Neoplasma	60- 69	Male
No	No	High school	White	Population	Natural	Neoplasma	>= 80	Fema
Yes	Probably	More than High school	White	Population	Natural	Diabetes	60- 69	Male
No	No	More than High school	White	Population	Natural	Other	>= 80	Fema
No	No	High school	White	Population	Natural	Other	>= 80	Fema
No	No	High school	White	Population	Natural	Other	>= 80	Male
Yes	Yes	High school	White	Population	Natural	Circulatory System	70- 79	Male
No	No	More than High school	White	Population	Natural	Other	60- 69	Fema
No	No	High school	White	Population	Natural	Neoplasma	60- 69	Fema
No	No	More than High school	White	Population	Natural	Neoplasma	<50	Fema
No	No	More than High school	White	Population	Natural	Respiratory System	50- 59	Fema
No	No	High school	White	Population	Natural	Circulatory System	>= 80	Fema
Not stated	Not stated	High school	White	Mental Health	Natural	Other	>= 80	Fema
Yes	Yes	High school	White	Population	Natural	Respiratory System	70- 79	Male
Not stated	Not stated	More than High school	White	Population	Natural	Neoplasma	70- 79	Male
Not stated	Not stated	High school	White	Population	Natural	Other	>= 80	Fema
No	No	Less than High school	White	Population	Natural	Other	50- 59	Male
Yes	Yes	Less than High school	White	Population	Natural	Circulatory System	60- 69	Male
Not stated	Not stated	More than High school	White	Population	Natural	Diabetes	>= 80	Fema
Yes	Yes	Less than High school	White	Population	Natural	Respiratory System	70- 79	Male
Not stated	Not stated	More than High school	Other	Population	Natural	Circulatory System	>= 80	Male
Yes	Yes	More than High school	White	Population	Natural	Respiratory System	>= 80	Male
Yes	Yes	Less than High school	White	Population	Natural	Neoplasma	60- 69	Fema
No	No	More than High school	White	Population	Natural	Other	70- 79	Male
Yes	Yes	High school	White	Population	Natural	Respiratory System	70- 79	Male
Not stated	Not stated	More than High school	White	Population	Natural	Neoplasma	>= 80	Male
No	No	High school	White	Population	Natural	Respiratory System	>= 80	Male
No	No	Less than High school	White	Population	Natural	Neoplasma	60- 69	Fema
No	No	High school	White	Population	Natural	Other	>= 80	Fema
No	No	More than High school	White	Population	Natural	Circulatory System	>= 80	Fema
No	No	More than High school	White	Population	Natural	Other	70- 79	Male
No	No	High school	White	Population	Natural	Circulatory System	>= 80	Male
Not stated	Not stated	High school	White	Population	Natural	Other	70- 79	Fema
No	No	More than High school	White	Population	Natural	Circulatory System	>= 80	Male
No	No	More than High school	White	Population	Natural	Other	70- 79	Male
No	No	More than High school	White	Population	Natural	Neoplasma	60- 69	Fema
Not stated	Not stated	High school	White	Population	Accidental	Other	<50	Male
Not stated	Not stated	High school	White	Population	Natural	Other	>= 80	Fema
No	No	Less than High school	White	Dual	Natural	Other	<50	Male
No	No	High school	White	Population	Natural	Other	>= 80	Fema
Yes	Probably	High school	White	Population	Natural	Other	>= 80	Male
Not stated	Not stated	High school	White	Population	Natural	Diabetes	60- 69	Fema
Not stated	Not stated	Less than High school	White	Population	Natural	Circulatory System	>= 80	Male
No	No	High school	White	Population	Pending	Other	50- 59	Fema
Not stated	Not stated	High school	White	Population	Natural	Diabetes	70- 79	Fema
No	No	High school	White	Population	Natural	Circulatory System	>= 80	Fema
Yes	Yes	More than High school	White	Population	Natural	Respiratory System	70- 79	Male
Yes	Yes	More than High school	White	Population	Natural	Neoplasma	<50	Fema
No	No	More than High school	White	Mental Health	Natural	Other	70- 79	Fema
No	No	Less than High school	White	Population	Natural	Circulatory System	>= 80	Fema
Not stated	Not stated	High school	White	Population	Natural	Neoplasma	70- 79	Fema
Not stated	Not stated	Less than High school	White	Population	Natural	Neoplasma	70- 79	Male
No	No	More than High school	White	Population	Natural	Other	>= 80	Fema
No	No	Less than High school	White	Population	Natural	Neoplasma	>= 80	Fema
No	No	More than High school	White	Population	Natural	Circulatory System	>= 80	Male
Yes	Yes	High school	White	Population	Natural	Respiratory System	60- 69	Fema
No	No	More than High school	White	Population	Natural	Neoplasma	70- 79	Male
No	No	High school	White	Population	Natural	Diabetes	>= 80	Fema
No	No	High school	White	Population	Natural	Other	>= 80	Fema
Not stated	Not stated	Less than High school	White	Population	Natural	Neoplasma	70- 79	Male
No	No	More than High school	White	Population	Natural	Other	>= 80	Male
No	No	Less than High school	White	Population	Natural	Neoplasma	70- 79	Fema
No	No	Less than High school	White	Population	Natural	Diabetes	>= 80	Male
Yes	Probably	Less than High school	White	Population	Natural	Circulatory System	70- 79	Male
Not stated	Not stated	High school	White	Population	Natural	Circulatory System	60- 69	Male
Yes	Probably	More than High school	White	Population	Natural	Circulatory System	70- 79	Male
Not stated	Not stated	More than High school	White	Population	Natural	Other	>= 80	Male
Yes	Yes		White	Mental Health	Natural	Circulatory System	>= 80	Fema
Not stated	Not stated	Less than High school	White	Population	Natural	Other	>= 80	Male
Not stated	Not stated	High school	White	Population	Natural	Diabetes	>= 80	Fema
Yes	Yes	Less than High school	White	Population	Natural	Neoplasma	60- 69	Male
Not stated	Not stated	High school	White	Population	Natural	Neoplasma	>= 80	Male
No	No	Less than High school	White	Population	Natural	Other	50- 59	Fema
No	No	Less than High school	White	Population	Natural	Circulatory System	>= 80	Male
Yes	Yes	More than High school	White	Population	Natural	Respiratory System	60- 69	Fema
No	No	More than High school	White	Population	Natural	Neoplasma	>= 80	Fema
Not stated	Not stated	More than High school	White	Mental Health	Natural	Other	70- 79	Fema
No	No	More than High school	White	Population	Natural	Other	>= 80	Male
No	No	High school	White	Population	Natural	Neoplasma	>= 80	Fema
Yes	Yes	High school	White	Mental Health	Natural	Respiratory System	70- 79	Fema
No	No	Less than High school	White	Population	Natural	Neoplasma	60- 69	Fema
No	No	Less than High school	White	Population	Natural	Circulatory System	>= 80	Male
Yes	Yes	Less than High school	White	Population	Natural	Respiratory System	>= 80	Male
No	No	More than High school	Other	Mental Health	Suicide	Other	<50	Fema
No	No	High school	White	Population	Natural	Neoplasma	<50	Fema
No	No	More than High school	White	Population	Natural	Neoplasma	60- 69	Fema
Yes	Probably	Less than High school	White	Population	Natural	Circulatory System	>= 80	Fema
Not stated	Not stated	More than High school	White	Population	Natural	Circulatory System	>= 80	Fema
Yes	Yes	High school	White	Population	Natural	Other	>= 80	Male
No	No	More than High school	Other	Population	Natural	Circulatory System	>= 80	Male
Yes	Yes	Less than High school	White	Population	Natural	Neoplasma	70- 79	Male
Yes	Yes	Less than High school	White	Population	Natural	Respiratory System	>= 80	Male
No	No		White	Population	Natural	Neoplasma	60- 69	Fema
Not stated	Not stated	More than High school	White	Population	Natural	Other	<50	Fema
No	No	More than High school	White	Population	Natural	Neoplasma	50- 59	Fema
Not stated	Not stated	More than High school	White	Population	Natural	Other	50- 59	Fema
Not stated	Not stated	More than High school	White	Population	Natural	Respiratory System	>= 80	Male
Not stated	Not stated	High school	White	Population	Natural	Circulatory System	60- 69	Male
Yes	Yes	More than High school	White	Population	Natural	Neoplasma	50- 59	Male
Not stated	Not stated	High school	White	Population	Natural	Neoplasma	>= 80	Fema
Yes	Yes	Less than High school	White	Population	Natural	Neoplasma	<50	Male
Not stated	Not stated	Less than High school	White	Population	Natural	Other	>= 80	Male
Yes	Yes	Less than High school	White	Population	Natural	Respiratory System	70- 79	Fema
No	No	More than High school	White	Population	Natural	Neoplasma	60- 69	Male
Not stated	Not stated	More than High school	White	Population	Natural	Other	70- 79	Male
No	No	Less than High school	White	Population	Natural	Circulatory System	>= 80	Male
Not stated	Not stated	More than High school	White	Population	Natural	Circulatory System	>= 80	Fema
No	No	More than High school	Other	Population	Natural	Neoplasma	50- 59	Fema
No	No	More than High school	White	Population	Natural	Neoplasma	70- 79	Fema
No	No	High school	White	Population	Natural	Other	>= 80	Male
No	No	High school	White	Population	Natural	Circulatory System	>= 80	Fema
No	No	Less than High school	White	Population	Natural	Neoplasma	60- 69	Fema
No	No	High school	White	Population	Natural	Other	>= 80	Fema
Not stated	Not stated	Less than High school	White	Population	Natural	Circulatory System	>= 80	Male
No	No	Less than High school	White	Population	Natural	Circulatory System	>= 80	Fema
No	No	Less than High school	White	Population	Natural	Other	>= 80	Fema
No	No	High school	White	Population	Natural	Other	>= 80	Male
No	No	High school	White	Population	Natural	Neoplasma	>= 80	Fema
Yes	Probably	More than High school	White	Population	Natural	Neoplasma	60- 69	Fema
No	No	Less than High school	White	Population	Natural	Other	60- 69	Male
No	No	More than High school	White	Population	Natural	Neoplasma	>= 80	Fema
No	No	Less than High school	White	Population	Natural	Circulatory System	>= 80	Male
No	No	More than High school	White	Population	Natural	Respiratory System	>= 80	Fema
Not stated	Not stated	Less than High school	White	Population	Natural	Circulatory System	>= 80	Male
No	No	Less than High school	White	Population	Natural	Circulatory System	70- 79	Male
No	No	High school	White	Population	Natural	Other	>= 80	Fema
No	No	More than High school	White	Population	Natural	Circulatory System	>= 80	Fema
No	No	Less than High school	White	Population	Natural	Neoplasma	>= 80	Male
No	No	Less than High school	White	Population	Natural	Other	>= 80	Fema
Yes	Yes	More than High school	White	Population	Natural	Neoplasma	50- 59	Male
Yes	Yes	High school	White	Population	Natural	Circulatory System	>= 80	Fema
Yes	Yes	High school	White	Population	Natural	Respiratory System	70- 79	Male
Not stated	Not stated	High school	White	Substance abuse	Natural	Other	50- 59	Fema
Not stated	Not stated	Less than High school	White	Mental Health	Natural	Other	>= 80	Male
No	No	High school	White	Population	Accidental	Other	70- 79	Male
Yes	Probably	More than High school	White	Population	Natural	Other	>= 80	Male
Not stated	Not stated	High school	White	Population	Natural	Other	>= 80	Fema
Not stated	Not stated	High school	White	Population	Natural	Respiratory System	>= 80	Male
No	No	More than High school	White	Population	Natural	Neoplasma	>= 80	Male
Not stated	Not stated	More than High school	White	Population	Natural	Circulatory System	>= 80	Male
No	No	High school	White	Population	Natural	Neoplasma	70- 79	Male
Yes	Yes	More than High school	Black	Population	Natural	Circulatory System	50- 59	Male
No	No	Less than High school	White	Population	Natural	Circulatory System	>= 80	Fema
No	No	High school	White	Population	Natural	Circulatory System	70- 79	Male
Yes	Yes	Less than High school	White	Population	Natural	Respiratory System	>= 80	Fema
Not stated	Not stated	Less than High school	Black	Population	Natural	Other	>= 80	Male
No	No	Less than High school	White	Population	Natural	Circulatory System	>= 80	Male
No	No	More than High school	White	Population	Natural	Other	60- 69	Male
No	No	High school	White	Population	Natural	Respiratory System	>= 80	Fema
No	No	More than High school	White	Population	Natural	Neoplasma	70- 79	Male
Not stated	Not stated	High school	White	Population	Natural	Circulatory System	>= 80	Fema
Not stated	Not stated	High school	White	Mental Health	Natural	Other	70- 79	Male
Not stated	Not stated	Less than High school	White	Substance abuse	Accidental	Other	<50	Male
No	No	High school	White	Mental Health	Suicide	Other	<50	Male
No	No	More than High school	White	Population	Suicide	Other	>= 80	Male
No	No	More than High school	White	Population	Natural	Circulatory System	50- 59	Male
No	No	High school	White	Population	Natural	Circulatory System	50- 59	Male
Yes	Yes	High school	White	Population	Natural	Circulatory System	70- 79	Fema
No	No	More than High school	Other	Population	Natural	Neoplasma	70- 79	Male
No	No	High school	White	Population	Natural	Other	70- 79	Male
No	No	More than High school	White	Population	Natural	Neoplasma	50- 59	Male
No	No	More than High school	White	Population	Natural	Neoplasma	>= 80	Male
Not stated	Not stated	Less than High school	White	Population	Natural	Other	70- 79	Male
Yes	Probably	High school	White	Population	Natural	Other	60- 69	Male
No	No	Less than High school	White	Population	Natural	Neoplasma	>= 80	Male
Yes	Yes	More than High school	White	Population	Natural	Neoplasma	70- 79	Fema
Not stated	Not stated	High school	White	Population	Natural	Circulatory System	50- 59	Fema
Yes	Yes	More than High school	White	Population	Natural	Respiratory System	50- 59	Male
No	No	More than High school	White	Population	Natural	Diabetes	<50	Fema
Not stated	Not stated	More than High school	White	Population	Natural	Circulatory System	>= 80	Fema
Not stated	Not stated	Less than High school	White	Population	Natural	Circulatory System	>= 80	Male
Yes	Yes	More than High school	White	Population	Natural	Neoplasma	>= 80	Fema
No	No	More than High school	White	Population	Natural	Circulatory System	>= 80	Fema
Not stated	Not stated	High school	White	Population	Natural	Neoplasma	>= 80	Fema
Yes	Probably	Less than High school	White	Population	Natural	Circulatory System	>= 80	Fema
Yes	Probably	Less than High school	White	Substance abuse	Natural	Respiratory System	50- 59	Male
No	No	More than High school	White	Population	Natural	Other	>= 80	Fema
No	No	High school	White	Population	Natural	Neoplasma	<50	Fema
No	No	More than High school	White	Population	Natural	Other	>= 80	Fema
No	No	High school	White	Population	Natural	Other	>= 80	Fema
No	No	High school	White	Substance abuse	Natural	Diabetes	<50	Male
Yes	Yes	High school	White	Mental Health	Natural	Circulatory System	50- 59	Male
No	No	Less than High school	White	Population	Natural	Other	>= 80	Fema
No	No	Less than High school	White	Population	Natural	Circulatory System	>= 80	Male
No	No	More than High school	White	Population	Natural	Circulatory System	>= 80	Fema
Yes	Yes	High school	White	Population	Natural	Respiratory System	60- 69	Fema
Not stated	Not stated	More than High school	White	Population	Accidental	Other	50- 59	Male
No	No	High school	White	Population	Accidental	Other	<50	Male
Not stated	Not stated	More than High school	White	Population	Natural	Other	70- 79	Fema
Not stated	Not stated	High school	White	Population	Suicide	Other	<50	Male
Not stated	Not stated	More than High school	White	Population	Natural	Circulatory System	50- 59	Male
Not stated	Not stated	High school	White	Substance abuse	Natural	Other	50- 59	Male
No	No	More than High school	White	Population	Natural	Circulatory System	50- 59	Male
No	No	More than High school	White	Population	Suicide	Other	70- 79	Male
Not stated	Not stated	High school	White	Population	Natural	Circulatory System	50- 59	Male
No	No	More than High school	White	Population	Natural	Circulatory System	60- 69	Male
Yes	Yes	More than High school	White	Population	Natural	Respiratory System	>= 80	Fema
Not stated	Not stated	High school	White	Mental Health	Natural	Other	>= 80	Fema
No	No	High school	White	Population	Accidental	Other	<50	Male
No	No	High school	White	Population	Suicide	Other	50- 59	Male
Not stated	Not stated	More than High school	White	Population	Natural	Diabetes	60- 69	Fema
No	No	High school	White	Population	Suicide	Other	<50	Fema
No	No	More than High school	White	Population	Natural	Neoplasma	>= 80	Male
No	No	More than High school	White	Population	Natural	Neoplasma	70- 79	Male
Yes	Yes	Less than High school	White	Population	Natural	Circulatory System	70- 79	Male
Yes	Yes	High school	White	Population	Natural	Respiratory System	70- 79	Male
No	No	High school	White	Population	Natural	Neoplasma	70- 79	Fema
No	No	More than High school	White	Population	Natural	Circulatory System	>= 80	Male
Not stated	Not stated	More than High school	White	Population	Natural	Circulatory System	>= 80	Male
No	No	Less than High school	White	Population	Natural	Circulatory System	>= 80	Fema
Yes	Yes	High school	White	Population	Natural	Neoplasma	50- 59	Fema
Yes	Yes	More than High school	White	Population	Natural	Other	>= 80	Fema
No	No	High school	White	Population	Natural	Other	>= 80	Fema
Yes	Yes	High school	Other	Population	Natural	Respiratory System	70- 79	Fema
No	No	High school	White	Population	Natural	Other	>= 80	Fema
No	No	Less than High school	White	Population	Natural	Neoplasma	>= 80	Male
Yes	Yes	Less than High school	White	Substance abuse	Natural	Diabetes	50- 59	Male
Not stated	Not stated	More than High school	White	Population	Natural	Circulatory System	>= 80	Fema
Yes	Probably	High school	White	Population	Natural	Respiratory System	>= 80	Male
Not stated	Not stated	High school	White	Population	Natural	Respiratory System	70- 79	Male
Yes	Yes	Less than High school	White	Population	Natural	Respiratory System	>= 80	Male
Yes	Probably	More than High school	White	Population	Natural	Neoplasma	50- 59	Male
Not stated	Not stated	Less than High school	White	Population	Natural	Neoplasma	70- 79	Fema
No	No	Less than High school	White	Population	Natural	Neoplasma	>= 80	Male
No	No	Less than High school	White	Population	Natural	Circulatory System	>= 80	Male
Yes	Probably	High school	White	Mental Health	Natural	Respiratory System	>= 80	Fema
No	No	High school	White	Population	Natural	Neoplasma	70- 79	Fema
No	No	Less than High school	White	Population	Natural	Circulatory System	>= 80	Fema
Yes	Probably	More than High school	Other	Population	Natural	Other	60- 69	Male
No	No	More than High school	White	Population	Natural	Other	>= 80	Fema
No	No	More than High school	White	Population	Natural	Other	>= 80	Male
No	No	High school	White	Population	Natural	Circulatory System	>= 80	Fema
No	No	More than High school	White	Population	Natural	Other	70- 79	Male
No	No	High school	White	Population	Natural	Other	>= 80	Fema
Not stated	Not stated	Less than High school	White	Population	Natural	Other	70- 79	Fema
No	No	More than High school	White	Population	Natural	Neoplasma	70- 79	Fema
Yes	Probably	High school	White	Population	Natural	Neoplasma	70- 79	Fema
Yes	Yes	More than High school	White	Population	Natural	Neoplasma	>= 80	Male
No	No	More than High school	White	Population	Natural	Other	>= 80	Fema
Yes	Probably	High school	White	Population	Natural	Circulatory System	60- 69	Fema
No	No	High school	White	Population	Natural	Respiratory System	>= 80	Fema
No	No	More than High school	White	Population	Natural	Neoplasma	60- 69	Male
No	No	More than High school	White	Population	Natural	Other	>= 80	Fema
No	No	High school	White	Population	Natural	Other	>= 80	Male
No	No	Less than High school	White	Population	Natural	Other	>= 80	Male
No	No	More than High school	White	Population	Natural	Other	>= 80	Fema
Not stated	Not stated	More than High school	White	Population	Natural	Circulatory System	70- 79	Male
No	No	More than High school	White	Population	Natural	Circulatory System	>= 80	Fema
Yes	Probably	High school	White	Population	Natural	Circulatory System	>= 80	Fema
Not stated	Not stated	High school	White	Population	Natural	Respiratory System	>= 80	Fema
No	No	High school	White	Population	Natural	Respiratory System	>= 80	Fema
No	No	Less than High school	White	Population	Natural	Circulatory System	60- 69	Fema
No	No	More than High school	White	Population	Natural	Other	<50	Male
No	No	High school	Other	Population	Natural	Neoplasma	60- 69	Male
Yes	Probably	Less than High school	White	Population	Natural	Neoplasma	>= 80	Male
No	No	More than High school	White	Population	Natural	Neoplasma	>= 80	Male
Not stated	Not stated	High school	White	Population	Natural	Diabetes	70- 79	Male
Not stated	Not stated	High school	White	Population	Natural	Neoplasma	>= 80	Fema
No	No	More than High school	White	Population	Natural	Circulatory System	>= 80	Fema
Not stated	Not stated	More than High school	White	Population	Natural	Circulatory System	70- 79	Fema
No	No	More than High school	White	Population	Natural	Circulatory System	70- 79	Fema
Not stated	Not stated	More than High school	White	Population	Natural	Neoplasma	60- 69	Fema
No	No	More than High school	White	Population	Natural	Neoplasma	<50	Male
No	No	More than High school	White	Population	Natural	Other	60- 69	Male
Yes	Probably	More than High school	White	Population	Natural	Circulatory System	>= 80	Male
Not stated	Not stated	Less than High school	White	Population	Natural	Circulatory System	>= 80	Fema
Not stated	Not stated	Less than High school	White	Population	Natural	Circulatory System	>= 80	Fema
No	No	High school	Other	Population	Natural	Circulatory System	60- 69	Male
Not stated	Not stated	Less than High school	White	Population	Natural	Other	>= 80	Male
No	No	More than High school	White	Population	Natural	Neoplasma	>= 80	Male
Not stated	Not stated	Less than High school	White	Population	Natural	Circulatory System	>= 80	Male
No	No	High school	White	Population	Natural	Circulatory System	70- 79	Male
No	No	High school	White	Population	Natural	Diabetes	70- 79	Male
Not stated	Not stated	More than High school	White	Population	Natural	Circulatory System	>= 80	Male
Yes	Yes	High school	White	Population	Natural	Respiratory System	>= 80	Fema
No	No	More than High school	White	Population	Natural	Diabetes	60- 69	Fema
No	No	Less than High school	White	Population	Natural	Other	>= 80	Male
No	No	Less than High school	White	Population	Natural	Other	>= 80	Male
No	No	More than High school	White	Population	Natural	Neoplasma	50- 59	Fema
No	No	High school	White	Population	Natural	Neoplasma	>= 80	Fema
Not stated	Not stated	Less than High school	White	Population	Natural	Circulatory System	70- 79	Fema
No	No	More than High school	White	Population	Natural	Other	>= 80	Fema
Yes	Yes	More than High school	White	Population	Natural	Other	70- 79	Fema
No	No	Less than High school	White	Population	Natural	Circulatory System	70- 79	Fema
Not stated	Not stated	High school	White	Population	Natural	Neoplasma	70- 79	Fema
Not stated	Not stated	High school	White	Population	Natural	Other	70- 79	Fema
No	No	High school	White	Population	Natural	Other	>= 80	Male
Not stated	Not stated	More than High school	White	Population	Natural	Other	60- 69	Male
No	No	High school	White	Population	Natural	Circulatory System	>= 80	Fema
Yes	Probably	High school	White	Population	Natural	Respiratory System	>= 80	Fema
Not stated	Not stated	More than High school	White	Population	Natural	Neoplasma	60- 69	Fema
No	No	High school	White	Population	Natural	Neoplasma	50- 59	Male
No	No	More than High school	White	Population	Natural	Other	70- 79	Fema
No	No	High school	White	Population	Natural	Neoplasma	50- 59	Male
No	No	Less than High school	White	Population	Natural	Other	70- 79	Fema
No	No	Less than High school	White	Population	Natural	Circulatory System	>= 80	Fema
No	No	High school	White	Population	Natural	Circulatory System	>= 80	Fema
No	No	High school	White	Population	Natural	Diabetes	>= 80	Male
No	No		White	Population	Natural	Neoplasma	>= 80	Fema
Yes	Probably	Less than High school	White	Population	Natural	Respiratory System	>= 80	Male
Yes	Probably	Less than High school	White	Population	Natural	Respiratory System	>= 80	Male
Not stated	Not stated	Less than High school	White	Population	Natural	Circulatory System	>= 80	Fema
No	No	More than High school	White	Population	Natural	Other	60- 69	Male
Not stated	Not stated	Less than High school	White	Population	Natural	Circulatory System	70- 79	Male
Yes	Yes	Less than High school	White	Population	Natural	Neoplasma	>= 80	Fema
No	No	High school	White	Population	Natural	Other	60- 69	Male
No	No	High school	White	Population	Natural	Circulatory System	>= 80	Male
No	No	High school	White	Population	Natural	Other	>= 80	Fema
Yes	Yes		White	Population	Natural	Circulatory System	60- 69	Male
No	No	More than High school	White	Population	Natural	Diabetes	60- 69	Fema
No	No	High school	White	Population	Natural	Circulatory System	50- 59	Male
Yes	Probably	More than High school	White	Population	Natural	Circulatory System	70- 79	Male
No	No	More than High school	White	Population	Natural	Respiratory System	>= 80	Fema
No	No	More than High school	White	Population	Natural	Circulatory System	>= 80	Fema
Yes	Yes	High school	White	Population	Natural	Circulatory System	>= 80	Male
No	No	Less than High school	White	Population	Accidental	Other	<50	Male
No	No	High school	White	Population	Natural	Other	>= 80	Male
Not stated	Not stated	High school	White	Population	Natural	Other	60- 69	Male
Not stated	Not stated	High school	White	Population	Natural	Neoplasma	70- 79	Male
Yes	Yes	Less than High school	White	Population	Natural	Respiratory System	70- 79	Male
No	No	More than High school	White	Population	Natural	Neoplasma	70- 79	Male
No	No	High school	White	Population	Natural	Neoplasma	>= 80	Male
Yes	Yes	Less than High school	White	Population	Natural	Other	60- 69	Male
Yes	Probably	High school	White	Population	Natural	Neoplasma	60- 69	Male
Not stated	Not stated	Less than High school	White	Population	Natural	Circulatory System	>= 80	Male
No	No	High school	White	Population	Natural	Other	>= 80	Fema
No	No	Less than High school	White	Population	Natural	Circulatory System	70- 79	Male
No	No	High school	White	Population	Natural	Other	>= 80	Fema
Not stated	Not stated	Less than High school	White	Population	Natural	Other	>= 80	Fema
No	No	More than High school	White	Population	Natural	Circulatory System	>= 80	Fema
No	No	Less than High school	White	Population	Natural	Neoplasma	>= 80	Male
Not stated	Not stated	High school	White	Population	Natural	Other	>= 80	Male
No	No	High school	White	Population	Natural	Respiratory System	>= 80	Fema
Not stated	Not stated	More than High school	White	Population	Natural	Circulatory System	>= 80	Male
No	No	High school	White	Population	Natural	Circulatory System	>= 80	Fema
No	No	High school	White	Population	Natural	Other	>= 80	Male
Yes	Yes	Less than High school	White	Population	Natural	Circulatory System	60- 69	Fema
No	No	Less than High school	White	Population	Natural	Circulatory System	>= 80	Fema
Yes	Yes	High school	White	Population	Natural	Neoplasma	70- 79	Male
Yes	Yes	High school	White	Population	Natural	Respiratory System	>= 80	Male
Not stated	Not stated	High school	White	Population	Natural	Neoplasma	70- 79	Fema
Not stated	Not stated	High school	White	Population	Natural	Neoplasma	60- 69	Male
Not stated	Not stated	More than High school	White	Population	Natural	Neoplasma	>= 80	Male
Not stated	Not stated	More than High school	White	Population	Natural	Other	70- 79	Fema
Yes	Yes	More than High school	White	Population	Natural	Respiratory System	70- 79	Fema
Yes	Yes	Less than High school	White	Population	Natural	Neoplasma	70- 79	Male
		More than High school	White	Population	Natural	Other	>= 80	Fema
No	No	High school	White	Population	Natural	Respiratory System	>= 80	Fema
No	No	Less than High school	White	Mental Health	Accidental	Other	70- 79	Male
No	No	High school	White	Population	Natural	Neoplasma	60- 69	Fema
Yes	Yes	Less than High school	White	Population	Natural	Neoplasma	50- 59	Fema
No	No		White	Substance abuse	Natural	Other	50- 59	Male
Not stated	Not stated	Less than High school	White	Population	Natural	Circulatory System	>= 80	Male
No	No	High school	White	Population	Natural	Other	>= 80	Fema
Yes	Yes	Less than High school	White	Population	Natural	Neoplasma	50- 59	Fema
No	No	More than High school	White	Population	Natural	Neoplasma	60- 69	Fema
Yes	Yes	High school	White	Population	Natural	Diabetes	60- 69	Male
No	No	Less than High school	White	Mental Health	Natural	Circulatory System	60- 69	Fema
No	No	High school	White	Population	Natural	Neoplasma	60- 69	Male
Yes	Yes	Less than High school	White	Mental Health	Natural	Circulatory System	70- 79	Male
No	No	Less than High school	White	Population	Natural	Other	>= 80	Male
No	No	High school	White	Mental Health	Natural	Neoplasma	70- 79	Fema
No	No	More than High school	White	Mental Health	Natural	Other	>= 80	Fema
No	No	More than High school	White	Population	Natural	Circulatory System	>= 80	Male
Yes	Yes	Less than High school	White	Population	Natural	Neoplasma	>= 80	Fema
Yes	Probably		White	Population	Natural	Other	70- 79	Male
Yes	Yes	Less than High school	White	Population	Natural	Neoplasma	50- 59	Fema
No	No	High school	White	Population	Natural	Neoplasma	>= 80	Male
No	No	More than High school	White	Population	Natural	Circulatory System	>= 80	Fema
No	No	High school	White	Population	Natural	Neoplasma	60- 69	Male
Yes	Yes	High school	White	Population	Natural	Respiratory System	>= 80	Male
No	No	More than High school	White	Mental Health	Natural	Diabetes	<50	Fema
Yes	Yes	High school	White	Population	Natural	Other	>= 80	Fema
No	No	High school	White	Population	Natural	Other	>= 80	Fema
Not stated	Not stated	More than High school	White	Population	Natural	Circulatory System	>= 80	Male
No	No	More than High school	White	Population	Natural	Other	>= 80	Fema
No	No	More than High school	White	Population	Natural	Respiratory System	70- 79	Male
Yes	Yes	High school	White	Population	Natural	Neoplasma	70- 79	Male
No	No	High school	White	Population	Natural	Neoplasma	>= 80	Male
Not stated	Not stated	More than High school	White	Population	Natural	Circulatory System	50- 59	Male
No	No	More than High school	White	Population	Natural	Neoplasma	>= 80	Fema
Not stated	Not stated	More than High school	White	Population	Natural	Other	60- 69	Male
Yes	Yes	More than High school	White	Population	Natural	Neoplasma	60- 69	Fema
No	No	More than High school	White	Population	Accidental	Other	>= 80	Male
No	No	More than High school	White	Population	Accidental	Respiratory System	<50	Male
Yes	Yes	Less than High school	White	Population	Natural	Neoplasma	60- 69	Male
No	No	High school	White	Population	Accidental	Other	>= 80	Fema
Yes	Yes	High school	White	Population	Natural	Circulatory System	50- 59	Male
No	No	High school	White	Substance abuse	Accidental	Other	<50	Male
Not stated	Not stated	More than High school	White	Substance abuse	Suicide	Other	<50	Male
No	No	High school	White	Population	Natural	Other	>= 80	Male
Yes	Yes	Less than High school	White	Population	Natural	Circulatory System	>= 80	Fema
No	No	More than High school	Other	Population	Natural	Circulatory System	50- 59	Male
Not stated	Not stated	High school	Other	Population	Homicide	Other	<50	Fema
Yes	Probably	Less than High school	White	Population	Natural	Respiratory System	70- 79	Fema
No	No	More than High school	White	Population	Natural	Circulatory System	>= 80	Fema
Not stated	Not stated	More than High school	White	Population	Suicide	Other	<50	Fema
Yes	Yes	High school	Black	Substance abuse	Natural	Neoplasma	50- 59	Male
Yes	Yes	Less than High school	White	Population	Natural	Respiratory System	>= 80	Male
No	No	More than High school	White	Population	Natural	Other	>= 80	Male
Not stated	Not stated	High school	White	Population	Natural	Circulatory System	60- 69	Male
No	No	High school	White	Population	Natural	Other	>= 80	Male
Not stated	Not stated	Less than High school	White	Population	Natural	Other	70- 79	Fema
No	No	Less than High school	White	Population	Natural	Circulatory System	>= 80	Fema
No	No	More than High school	White	Population	Natural	Other	>= 80	Fema
Yes	Yes	More than High school	White	Population	Natural	Neoplasma	60- 69	Fema
No	No	High school	White	Population	Natural	Neoplasma	>= 80	Male
Yes	Yes	Less than High school	White	Population	Natural	Other	70- 79	Fema
No	No	More than High school	White	Population	Natural	Neoplasma	60- 69	Male
No	No	More than High school	White	Population	Natural	Neoplasma	<50	Fema
No	No	More than High school	White	Population	Natural	Other	>= 80	Fema
Yes	Yes	Less than High school	White	Population	Natural	Neoplasma	60- 69	Male
No	No	Less than High school	White	Population	Natural	Circulatory System	>= 80	Fema
Not stated	Not stated	Less than High school	White	Population	Natural	Circulatory System	>= 80	Male
Yes	Yes	High school	White	Mental Health	Natural	Neoplasma	70- 79	Fema
Not stated	Not stated	High school	White	Population	Natural	Neoplasma	70- 79	Male
No	No	More than High school	White	Population	Natural	Other	60- 69	Fema
Not stated	Not stated	More than High school	White	Population	Natural	Neoplasma	50- 59	Fema
Yes	Yes	More than High school	White	Population	Natural	Circulatory System	70- 79	Fema
No	No	High school	White	Substance abuse	Natural	Other	<50	Fema
No	No	Less than High school	White	Population	Natural	Other	>= 80	Male
No	No	More than High school	Black	Population	Natural	Neoplasma	60- 69	Male
Not stated	Not stated	High school	White	Population	Natural	Circulatory System	60- 69	Fema
No	No	More than High school	White	Population	Natural	Circulatory System	>= 80	Fema
Yes	Yes	High school	White	Population	Natural	Circulatory System	>= 80	Fema
Not stated	Not stated	More than High school	White	Substance abuse	Natural	Other	<50	Male
No	No	More than High school	White	Population	Suicide	Other	60- 69	Male
No	No	Less than High school	White	Dual	Accidental	Other	<50	Male
		High school	White	Substance abuse	Suicide	Other	<50	Male
Not stated	Not stated	More than High school	White	Population	Natural	Other	50- 59	Male
No	No	More than High school	White	Population	Natural	Circulatory System	>= 80	Fema
No	No	Less than High school	White	Population	Natural	Circulatory System	>= 80	Male
Yes	Yes	Less than High school	White	Population	Natural	Respiratory System	>= 80	Fema
Yes	Yes	More than High school	White	Population	Natural	Respiratory System	>= 80	Fema
No	No	More than High school	White	Population	Natural	Neoplasma	70- 79	Fema
No	No	High school	White	Population	Natural	Other	>= 80	Fema
Yes	Yes	Less than High school	White	Population	Natural	Circulatory System	>= 80	Fema
Yes	Yes	Less than High school	White	Population	Natural	Respiratory System	60- 69	Fema
Yes	Yes	More than High school	White	Population	Natural	Other	70- 79	Male
Yes	Yes	More than High school	White	Population	Natural	Circulatory System	>= 80	Male
Not stated	Not stated	Less than High school	White	Population	Natural	Neoplasma	60- 69	Fema
Not stated	Not stated	High school	White	Population	Natural	Respiratory System	70- 79	Fema
Yes	Probably	High school	White	Population	Natural	Circulatory System	60- 69	Male
Yes	Yes	Less than High school	White	Population	Natural	Other	>= 80	Male
Yes	Yes	More than High school	White	Population	Natural	Respiratory System	60- 69	Male
Yes	Probably	More than High school	White	Population	Natural	Circulatory System	>= 80	Male
No	No	More than High school	White	Population	Natural	Circulatory System	>= 80	Fema
No	No	High school	White	Population	Natural	Other	>= 80	Male
No	No	Less than High school	White	Population	Natural	Diabetes	>= 80	Fema
Not stated	Not stated	Less than High school	White	Population	Natural	Neoplasma	70- 79	Male
No	No	High school	White	Population	Natural	Circulatory System	>= 80	Fema
Not stated	Not stated	More than High school	White	Mental Health	Natural	Neoplasma	>= 80	Fema
No	No	Less than High school	White	Population	Natural	Other	>= 80	Male
Yes	Yes	High school	White	Population	Natural	Neoplasma	60- 69	Male
Yes	Probably	High school	White	Population	Natural	Neoplasma	60- 69	Male
No	No	Less than High school	White	Population	Natural	Circulatory System	>= 80	Male
Yes	Yes	Less than High school	White	Mental Health	Natural	Other	70- 79	Fema
Yes	Yes	High school	White	Population	Natural	Respiratory System	70- 79	Male
Yes	Yes	Less than High school	White	Mental Health	Natural	Circulatory System	>= 80	Male
Yes	Yes		White	Population	Natural	Neoplasma	60- 69	Male
No	No	More than High school	White	Population	Natural	Neoplasma	70- 79	Male
No	No		White	Substance abuse	Natural	Other	60- 69	Fema
Not stated	Not stated	Less than High school	White	Population	Natural	Respiratory System	50- 59	Male
Not stated	Not stated	Less than High school	White	Population	Natural	Respiratory System	70- 79	Male
Not stated	Not stated	Less than High school	White	Mental Health	Natural	Circulatory System	70- 79	Fema
Yes	Yes	Less than High school	White	Population	Natural	Circulatory System	>= 80	Male
Not stated	Not stated	More than High school	White	Population	Natural	Circulatory System	>= 80	Male
No	No	Less than High school	White	Population	Natural	Neoplasma	>= 80	Male
Yes	Yes	High school	White	Population	Natural	Circulatory System	>= 80	Fema
No	No	More than High school	White	Population	Natural	Other	50- 59	Male
No	No	Less than High school	White	Population	Natural	Circulatory System	>= 80	Fema
No	No	High school	White	Population	Natural	Circulatory System	<50	Fema
No	No	High school	White	Population	Natural	Circulatory System	>= 80	Fema
Yes	Yes	High school	White	Population	Natural	Respiratory System	60- 69	Male
No	No	High school	White	Population	Natural	Other	>= 80	Fema
Yes	Yes	Less than High school	White	Population	Natural	Respiratory System	>= 80	Fema
No	No	High school	Black	Population	Natural	Other	>= 80	Male
No	No	Less than High school	White	Population	Natural	Other	>= 80	Male
No	No	High school	White	Population	Natural	Circulatory System	60- 69	Male
No	No	High school	White	Population	Natural	Other	>= 80	Male
Not stated	Not stated	More than High school	Other	Population	Natural	Neoplasma	60- 69	Fema
No	No	More than High school	White	Population	Natural	Other	>= 80	Fema
Yes	Yes	High school	White	Mental Health	Natural	Respiratory System	50- 59	Male
Yes	Yes	Less than High school	White	Population	Natural	Neoplasma	70- 79	Fema
No	No	More than High school	White	Population	Suicide	Other	50- 59	Male
No	No	Less than High school	White	Population	Natural	Other	<50	Male
No	No	High school	White	Mental Health	Natural	Other	70- 79	Male
No	No	More than High school	White	Population	Natural	Circulatory System	70- 79	Fema
Yes	Yes	High school	White	Population	Natural	Respiratory System	>= 80	Male
No	No	More than High school	White	Population	Natural	Neoplasma	50- 59	Fema
No	No	High school	White	Mental Health	Natural	Circulatory System	>= 80	Fema
Yes	Yes	High school	White	Population	Natural	Circulatory System	60- 69	Male
Not stated	Not stated	High school	White	Substance abuse	Natural	Other	50- 59	Fema
No	No	Less than High school	White	Population	Natural	Neoplasma	<50	Male
Not stated	Not stated	High school	White	Population	Natural	Neoplasma	50- 59	Male
No	No	More than High school	White	Population	Natural	Neoplasma	60- 69	Male
No	No	More than High school	White	Population	Natural	Circulatory System	>= 80	Male
Yes	Yes	High school	White	Substance abuse	Natural	Respiratory System	60- 69	Male
No	No	High school	White	Population	Natural	Circulatory System	70- 79	Fema
No	No	Less than High school	White	Mental Health	Natural	Other	>= 80	Fema
No	No	High school	White	Population	Natural	Circulatory System	<50	Male
No	No		White	Mental Health	Natural	Circulatory System	70- 79	Fema
No	No	High school	White	Mental Health	Natural	Circulatory System	>= 80	Male
No	No	High school	White	Population	Natural	Neoplasma	>= 80	Male
Yes	Probably	More than High school	White	Population	Natural	Circulatory System	>= 80	Fema
No	No	High school	White	Population	Natural	Neoplasma	60- 69	Fema
No	No	More than High school	White	Population	Natural	Other	>= 80	Fema
Not stated	Not stated	High school	White	Population	Natural	Neoplasma	70- 79	Male
Yes	Yes	Less than High school	White	Population	Natural	Respiratory System	>= 80	Fema
No	No	More than High school	White	Substance abuse	Natural	Neoplasma	<50	Fema
No	No	High school	White	Population	Natural	Other	>= 80	Fema
Yes	Yes	More than High school	White	Population	Natural	Neoplasma	70- 79	Male
No	No	More than High school	White	Population	Natural	Other	>= 80	Fema
No	No	High school	White	Population	Natural	Other	>= 80	Fema
Not stated	Not stated	High school	White	Population	Homicide	Other	>= 80	Fema
Yes	Yes	More than High school	White	Population	Natural	Neoplasma	70- 79	Male
No	No	High school	White	Population	Natural	Neoplasma	<50	Fema
No	No	High school	White	Population	Natural	Other	70- 79	Fema
No	No	More than High school	White	Population	Natural	Other	>= 80	Fema
Yes	Yes	High school	White	Population	Natural	Neoplasma	70- 79	Fema
No	No	More than High school	White	Population	Natural	Neoplasma	50- 59	Male
No	No	More than High school	White	Population	Natural	Other	>= 80	Fema
No	No	Less than High school	White	Population	Natural	Neoplasma	70- 79	Fema
No	No	High school	White	Population	Natural	Neoplasma	70- 79	Male
Not stated	Not stated	More than High school	White	Population	Natural	Circulatory System	>= 80	Male
No	No	More than High school	White	Population	Natural	Circulatory System	>= 80	Male
No	No	More than High school	White	Population	Natural	Neoplasma	60- 69	Male
No	No	More than High school	White	Population	Accidental	Other	<50	Male
No	No	High school	White	Population	Natural	Circulatory System	>= 80	Fema
Yes	Yes	Less than High school	White	Population	Natural	Respiratory System	70- 79	Fema
No	No	More than High school	White	Population	Natural	Other	>= 80	Fema
Not stated	Not stated	More than High school	White	Dual	Natural	Other	50- 59	Male
Not stated	Not stated	More than High school	White	Population	Natural	Circulatory System	60- 69	Male
No	No	High school	White	Population	Natural	Other	50- 59	Fema
Yes	Yes	High school	White	Substance abuse	Natural	Neoplasma	70- 79	Male
Yes	Yes	More than High school	White	Population	Natural	Neoplasma	>= 80	Fema
No	No	More than High school	White	Mental Health	Natural	Other	70- 79	Male
Yes	Yes	High school	White	Population	Natural	Neoplasma	70- 79	Male
Yes	Yes	More than High school	White	Population	Natural	Respiratory System	70- 79	Male
No	No	High school	White	Population	Natural	Respiratory System	70- 79	Fema
Yes	Yes	More than High school	White	Population	Natural	Circulatory System	>= 80	Male
No	No	More than High school	White	Population	Natural	Circulatory System	>= 80	Male
No	No	High school	White	Population	Natural	Neoplasma	70- 79	Fema
Not stated	Not stated	More than High school	White	Population	Natural	Circulatory System	70- 79	Fema
No	No	More than High school	White	Population	Natural	Neoplasma	>= 80	Male
Not stated	Not stated	More than High school	Other	Population	Suicide	Other	50- 59	Male
No	No	High school	White	Population	Natural	Neoplasma	50- 59	Male
Not stated	Not stated	More than High school	White	Population	Natural	Other	>= 80	Male
Yes	Yes	High school	White	Population	Natural	Respiratory System	>= 80	Fema
Yes	Probably	More than High school	White	Population	Natural	Neoplasma	70- 79	Fema
No	No	High school	White	Population	Natural	Circulatory System	>= 80	Fema
Not stated	Not stated	More than High school	White	Substance abuse	Natural	Other	<50	Male
No	No	Less than High school	White	Population	Natural	Circulatory System	>= 80	Male
No	No	More than High school	White	Population	Natural	Neoplasma	>= 80	Fema
No	No	High school	White	Population	Natural	Circulatory System	>= 80	Fema
No	No	More than High school	White	Mental Health	Natural	Other	>= 80	Fema
No	No	More than High school	White	Population	Natural	Other	<50	Fema
No	No	High school	White	Population	Natural	Other	>= 80	Fema
Yes	Yes	High school	White	Substance abuse	Natural	Respiratory System	50- 59	Male
Not stated	Not stated	High school	White	Population	Natural	Respiratory System	60- 69	Fema
No	No	High school	White	Population	Natural	Neoplasma	70- 79	Fema
No	No	High school	White	Population	Natural	Circulatory System	<50	Fema
No	No	High school	White	Population	Natural	Circulatory System	>= 80	Fema
No	No	High school	White	Population	Natural	Circulatory System	>= 80	Fema
No	No	High school	White	Population	Natural	Neoplasma	70- 79	Male
Yes	Probably	High school	White	Population	Natural	Neoplasma	70- 79	Male
No	No	Less than High school	White	Population	Natural	Circulatory System	>= 80	Male
No	No	High school	White	Population	Natural	Circulatory System	70- 79	Fema
Not stated	Not stated	High school	White	Population	Natural	Circulatory System	>= 80	Fema
No	No	More than High school	White	Population	Natural	Neoplasma	<50	Fema
Not stated	Not stated	High school	White	Population	Natural	Neoplasma	70- 79	Male
Not stated	Not stated	High school	White	Population	Suicide	Other	70- 79	Male
Yes	Probably	More than High school	Black	Population	Natural	Neoplasma	70- 79	Male
No	No	High school	White	Population	Suicide	Other	>= 80	Male
No	No	More than High school	White	Substance abuse	Accidental	Other	<50	Male
Not stated	Not stated	Less than High school	White	Population	Natural	Neoplasma	70- 79	Male
Yes	Yes	More than High school	White	Population	Natural	Respiratory System	>= 80	Fema
No	No	High school	White	Mental Health	Natural	Circulatory System	>= 80	Fema
Yes	Yes	High school	White	Population	Natural	Respiratory System	70- 79	Fema
Yes	Probably	More than High school	White	Population	Natural	Neoplasma	70- 79	Fema
No	No	More than High school	White	Population	Natural	Diabetes	60- 69	Male
No	No	More than High school	White	Population	Natural	Neoplasma	70- 79	Male
Yes	Yes	High school	White	Mental Health	Natural	Circulatory System	60- 69	Male
Not stated	Not stated	High school	White	Population	Natural	Circulatory System	>= 80	Fema
Yes	Yes	More than High school	White	Population	Natural	Respiratory System	70- 79	Male
Yes	Yes	Less than High school	White	Population	Natural	Respiratory System	70- 79	Fema
No	No	High school	Other	Population	Natural	Diabetes	60- 69	Fema
No	No	More than High school	White	Population	Natural	Other	70- 79	Male
No	No	More than High school	White	Population	Natural	Circulatory System	60- 69	Fema
No	No	High school	White	Population	Natural	Circulatory System	>= 80	Fema
No	No	More than High school	White	Population	Natural	Respiratory System	70- 79	Fema
No	No	High school	White	Mental Health	Natural	Other	>= 80	Fema
No	No	High school	White	Population	Natural	Other	>= 80	Male
No	No	Less than High school	White	Population	Natural	Respiratory System	>= 80	Fema
No	No	High school	White	Population	Natural	Diabetes	>= 80	Fema
Yes	Probably	High school	White	Population	Natural	Respiratory System	70- 79	Male
Yes	Yes	More than High school	White	Population	Natural	Circulatory System	>= 80	Male
No	No	High school	White	Population	Natural	Other	>= 80	Fema
No	No	More than High school	White	Population	Natural	Circulatory System	>= 80	Male
Yes	Yes	Less than High school	White	Population	Natural	Respiratory System	>= 80	Male
Not stated	Not stated	High school	White	Population	Natural	Circulatory System	70- 79	Male
Not stated	Not stated	More than High school	White	Population	Natural	Circulatory System	>= 80	Fema
No	No	High school	White	Population	Natural	Respiratory System	>= 80	Fema
Not stated	Not stated	High school	White	Population	Natural	Circulatory System	>= 80	Male
Not stated	Not stated	More than High school	White	Population	Natural	Circulatory System	>= 80	Fema
No	No	More than High school	White	Population	Natural	Circulatory System	>= 80	Fema
Yes	Yes	High school	White	Population	Natural	Respiratory System	>= 80	Fema
No	No	Less than High school	White	Population	Natural	Other	>= 80	Male
No	No	High school	White	Population	Natural	Diabetes	>= 80	Fema
No	No	Less than High school	White	Population	Natural	Other	>= 80	Male
No	No	More than High school	White	Population	Natural	Other	>= 80	Male
No	No	More than High school	White	Population	Natural	Neoplasma	50- 59	Male
Yes	Probably	High school	White	Population	Natural	Other	>= 80	Fema
Not stated	Not stated	More than High school	White	Population	Natural	Other	>= 80	Fema
No	No	Less than High school	White	Mental Health	Natural	Other	>= 80	Male
No	No	More than High school	White	Population	Natural	Other	>= 80	Male
No	No	More than High school	White	Population	Natural	Circulatory System	>= 80	Fema
Not stated	Not stated	Less than High school	White	Population	Natural	Circulatory System	>= 80	Fema
Not stated	Not stated	Less than High school	White	Population	Natural	Circulatory System	>= 80	Fema
Not stated	Not stated	High school	White	Population	Natural	Respiratory System	>= 80	Male
Yes	Yes	Less than High school	White	Population	Natural	Respiratory System	70- 79	Male
No	No	More than High school	White	Population	Natural	Other	>= 80	Fema
No	No	More than High school	Other	Mental Health	Natural	Other	50- 59	Fema
Not stated	Not stated	Less than High school	White	Population	Natural	Circulatory System	>= 80	Male
Yes	Yes	More than High school	White	Population	Natural	Neoplasma	50- 59	Fema
Yes	Yes	More than High school	White	Substance abuse	Natural	Other	50- 59	Male
No	No	More than High school	White	Population	Natural	Neoplasma	60- 69	Fema
No	No	More than High school	White	Population	Natural	Neoplasma	>= 80	Fema
No	No	High school	White	Population	Natural	Other	>= 80	Fema
Not stated	Not stated	High school	White	Population	Natural	Neoplasma	60- 69	Male
No	No	More than High school	White	Population	Natural	Other	>= 80	Male
No	No	More than High school	White	Population	Natural	Other	>= 80	Fema
Not stated	Not stated		White	Population	Natural	Circulatory System	>= 80	Fema
Yes	Probably	Less than High school	White	Population	Natural	Neoplasma	70- 79	Male
No	No	High school	White	Population	Natural	Neoplasma	70- 79	Fema
No	No	Less than High school	White	Population	Natural	Other	>= 80	Fema
No	No	High school	White	Population	Natural	Circulatory System	>= 80	Male
Not stated	Not stated	High school	White	Population	Natural	Circulatory System	>= 80	Fema
Not stated	Not stated	High school	White	Population	Natural	Neoplasma	60- 69	Fema
No	No	High school	White	Population	Natural	Other	<50	Male
No	No	High school	White	Population	Natural	Circulatory System	>= 80	Fema
No	No	High school	White	Population	Natural	Circulatory System	70- 79	Fema
No	No	High school	White	Population	Natural	Neoplasma	50- 59	Fema
No	No	High school	White	Population	Natural	Neoplasma	>= 80	Fema
Not stated	Not stated	More than High school	White	Population	Natural	Neoplasma	>= 80	Fema
Not stated	Not stated	More than High school	White	Population	Natural	Neoplasma	60- 69	Male
Yes	Yes	High school	White	Population	Natural	Neoplasma	70- 79	Male
Not stated	Not stated	High school	White	Dual	Natural	Other	50- 59	Fema
Not stated	Not stated	Less than High school	White	Population	Natural	Circulatory System	70- 79	Male
No	No	High school	White	Population	Natural	Other	>= 80	Male
Yes	Yes	High school	White	Population	Natural	Neoplasma	60- 69	Fema
Yes	Yes	High school	White	Population	Natural	Circulatory System	>= 80	Fema
No	No	More than High school	White	Population	Natural	Neoplasma	50- 59	Fema
Yes	Yes	More than High school	White	Population	Natural	Neoplasma	>= 80	Fema
Yes	Probably	More than High school	White	Population	Natural	Circulatory System	>= 80	Male
No	No	More than High school	White	Population	Natural	Other	>= 80	Fema
Not stated	Not stated	More than High school	White	Population	Natural	Respiratory System	>= 80	Fema
Not stated	Not stated	More than High school	White	Mental Health	Natural	Circulatory System	70- 79	Male
Not stated	Not stated	More than High school	White	Population	Natural	Other	>= 80	Fema
No	No	High school	White	Population	Natural	Other	>= 80	Male
No	No	Less than High school	White	Population	Natural	Circulatory System	>= 80	Male
No	No	More than High school	White	Population	Natural	Neoplasma	70- 79	Fema
Yes	Yes	Less than High school	White	Population	Natural	Circulatory System	>= 80	Male
Not stated	Not stated		White	Population	Natural	Respiratory System	70- 79	Fema
Not stated	Not stated	High school	White	Population	Natural	Other	60- 69	Fema
No	No	High school	White	Mental Health	Natural	Other	60- 69	Male
No	No	High school	White	Population	Natural	Other	>= 80	Fema
Not stated	Not stated	Less than High school	White	Population	Natural	Respiratory System	>= 80	Male
Not stated	Not stated	More than High school	White	Population	Natural	Other	60- 69	Male
No	No	High school	White	Population	Natural	Neoplasma	>= 80	Male
Not stated	Not stated	Less than High school	White	Population	Natural	Neoplasma	70- 79	Male
Yes	Yes	More than High school	White	Population	Natural	Respiratory System	>= 80	Fema
Not stated	Not stated	Less than High school	White	Substance abuse	Natural	Other	50- 59	Male
No	No	Less than High school	White	Population	Natural	Neoplasma	70- 79	Fema
Yes	Probably	High school	White	Population	Natural	Neoplasma	70- 79	Fema
Not stated	Not stated	Less than High school	White	Population	Natural	Circulatory System	70- 79	Fema
No	No	More than High school	White	Population	Natural	Other	>= 80	Male
Yes	Yes	Less than High school	White	Population	Natural	Respiratory System	70- 79	Male
No	No	More than High school	White	Population	Natural	Circulatory System	60- 69	Fema
No	No	More than High school	White	Population	Natural	Circulatory System	>= 80	Fema
Yes	Yes	High school	White	Population	Natural	Respiratory System	70- 79	Fema
No	No	High school	White	Population	Natural	Circulatory System	>= 80	Fema
No	No	More than High school	White	Population	Natural	Circulatory System	>= 80	Fema
No	No	High school	White	Population	Natural	Respiratory System	60- 69	Fema
No	No	More than High school	White	Population	Natural	Neoplasma	70- 79	Fema
Yes	Yes	Less than High school	White	Population	Natural	Circulatory System	>= 80	Male
No	No	More than High school	White	Population	Natural	Diabetes	70- 79	Male
Not stated	Not stated	More than High school	White	Substance abuse	Natural	Other	50- 59	Fema
Yes	Yes	More than High school	White	Population	Natural	Neoplasma	70- 79	Male
No	No	More than High school	White	Population	Natural	Circulatory System	>= 80	Fema
No	No	High school	White	Population	Natural	Circulatory System	>= 80	Fema
Yes	Yes	More than High school	White	Population	Natural	Circulatory System	>= 80	Male
No	No	High school	White	Population	Natural	Neoplasma	60- 69	Male
Not stated	Not stated	High school	Other	Population	Natural	Other	>= 80	Fema
No	No	More than High school	White	Population	Natural	Circulatory System	>= 80	Fema
Yes	Yes	More than High school	White	Population	Natural	Neoplasma	>= 80	Male
No	No	High school	White	Population	Natural	Diabetes	>= 80	Male
Yes	Probably	More than High school	White	Population	Natural	Other	>= 80	Male
No	No	Less than High school	White	Population	Natural	Neoplasma	60- 69	Fema
No	No	High school	White	Substance abuse	Natural	Neoplasma	>= 80	Fema
Yes	Yes	High school	White	Population	Natural	Neoplasma	60- 69	Male
No	No	More than High school	White	Population	Natural	Other	>= 80	Fema
Yes	Yes	More than High school	White	Population	Natural	Respiratory System	60- 69	Fema
No	No	High school	White	Population	Natural	Diabetes	>= 80	Fema
No	No	More than High school	White	Population	Natural	Other	70- 79	Fema
No	No	Less than High school	White	Population	Natural	Circulatory System	>= 80	Fema
No	No	High school	White	Population	Natural	Other	>= 80	Fema
Not stated	Not stated	More than High school	White	Population	Natural	Neoplasma	70- 79	Fema
Yes	Yes	High school	White	Population	Natural	Circulatory System	70- 79	Male
Yes	Probably	More than High school	White	Population	Natural	Neoplasma	70- 79	Male
No	No	Less than High school	Black	Mental Health	Suicide	Other	<50	Fema
Not stated	Not stated	More than High school	Other	Population	Accidental	Other	<50	Male
Not stated	Not stated	More than High school	White	Population	Accidental	Other	>= 80	Fema
No	No	Less than High school	White	Population	Natural	Circulatory System	>= 80	Male
Not stated	Not stated	More than High school	White	Population	Natural	Respiratory System	70- 79	Fema
No	No	High school	White	Population	Natural	Neoplasma	>= 80	Male
No	No	More than High school	White	Population	Natural	Other	>= 80	Fema
No	No	High school	White	Population	Natural	Respiratory System	60- 69	Male
Not stated	Not stated	More than High school	White	Population	Natural	Circulatory System	>= 80	Male
Yes	Yes	High school	White	Population	Natural	Neoplasma	70- 79	Male
Not stated	Not stated	More than High school	White	Population	Natural	Circulatory System	70- 79	Male
No	No	High school	White	Population	Natural	Other	70- 79	Fema
Yes	Yes	High school	White	Population	Natural	Neoplasma	70- 79	Male
Yes	Yes	High school	White	Population	Natural	Circulatory System	70- 79	Fema
No	No	Less than High school	Black	Population	Natural	Circulatory System	>= 80	Fema
No	No	More than High school	White	Population	Natural	Circulatory System	>= 80	Male
No	No	Less than High school	White	Dual	Accidental	Other	<50	Male
No	No	Less than High school	White	Population	Natural	Other	>= 80	Fema
No	No	More than High school	White	Population	Natural	Circulatory System	>= 80	Male
Yes	Yes	Less than High school	White	Population	Natural	Diabetes	70- 79	Fema
Not stated	Not stated	High school	White	Population	Natural	Circulatory System	>= 80	Fema
Not stated	Not stated	High school	White	Population	Natural	Other	<50	Fema
No	No	Less than High school	White	Population	Natural	Diabetes	60- 69	Male
Not stated	Not stated	Less than High school	White	Population	Natural	Other	<50	Male
Yes	Yes	High school	White	Population	Natural	Circulatory System	50- 59	Male
Yes	Yes	More than High school	White	Population	Natural	Respiratory System	>= 80	Male
Yes	Probably	Less than High school	White	Population	Natural	Circulatory System	60- 69	Fema
No	No	High school	White	Substance abuse	Natural	Neoplasma	70- 79	Fema
Not stated	Not stated	More than High school	White	Population	Natural	Other	>= 80	Fema
Yes	Probably	More than High school	White	Population	Natural	Other	60- 69	Male
No	No	More than High school	White	Population	Suicide	Other	>= 80	Male
Not stated	Not stated	More than High school	White	Mental Health	Natural	Other	>= 80	Fema
Yes	Probably		White	Population	Natural	Neoplasma	70- 79	Fema
No	No	More than High school	Black	Dual	Natural	Respiratory System	<50	Fema
No	No	More than High school	White	Population	Natural	Neoplasma	70- 79	Male
Not stated	Not stated	High school	White	Population	Natural	Circulatory System	>= 80	Fema
No	No	High school	White	Population	Natural	Circulatory System	>= 80	Fema
No	No	More than High school	White	Population	Natural	Circulatory System	>= 80	Fema
Yes	Probably	High school	White	Population	Natural	Neoplasma	70- 79	Fema
No	No	Less than High school	White	Population	Natural	Circulatory System	>= 80	Fema
Not stated	Not stated	More than High school	White	Population	Natural	Circulatory System	>= 80	Fema
Not stated	Not stated	More than High school	White	Mental Health	Natural	Other	>= 80	Fema
No	No	Less than High school	White	Population	Natural	Circulatory System	>= 80	Fema
No	No	More than High school	White	Population	Natural	Circulatory System	70- 79	Male
Not stated	Not stated	High school	White	Substance abuse	Natural	Other	60- 69	Male
No	No	High school	White	Population	Natural	Neoplasma	70- 79	Fema
Not stated	Not stated	Less than High school	White	Population	Natural	Circulatory System	70- 79	Fema
No	No	More than High school	White	Population	Natural	Other	50- 59	Fema
No	No	Less than High school	White	Population	Natural	Other	>= 80	Fema
Yes	Yes	More than High school	White	Population	Natural	Circulatory System	70- 79	Male
No	No	High school	White	Population	Natural	Neoplasma	70- 79	Fema
Not stated	Not stated	More than High school	White	Substance abuse	Undetermined	Other	50- 59	Male
No	No	High school	White	Population	Natural	Neoplasma	60- 69	Fema
Yes	Yes		White	Population	Natural	Neoplasma	60- 69	Fema
Yes	Yes	More than High school	White	Population	Natural	Neoplasma	60- 69	Male
Yes	Probably	More than High school	White	Population	Natural	Neoplasma	>= 80	Fema
No	No	High school	White	Population	Natural	Neoplasma	70- 79	Fema
No	No	High school	White	Population	Natural	Other	>= 80	Fema
Not stated	Not stated	More than High school	White	Dual	Natural	Other	50- 59	Male
Not stated	Not stated	High school	White	Population	Natural	Other	>= 80	Fema
Not stated	Not stated	More than High school	White	Population	Natural	Other	>= 80	Male
Not stated	Not stated	High school	White	Population	Natural	Circulatory System	>= 80	Male
No	No	High school	White	Population	Natural	Circulatory System	70- 79	Fema
Yes	Yes	More than High school	White	Population	Natural	Neoplasma	70- 79	Male
Not stated	Not stated	High school	White	Population	Natural	Other	70- 79	Fema
Not stated	Not stated	High school	White	Population	Natural	Neoplasma	>= 80	Male
Not stated	Not stated	High school	White	Population	Natural	Neoplasma	70- 79	Male
Not stated	Not stated	High school	White	Population	Natural	Circulatory System	70- 79	Fema
No	No	High school	White	Population	Accidental	Other	<50	Male
Not stated	Not stated	More than High school	White	Population	Natural	Circulatory System	50- 59	Male
No	No	More than High school	White	Mental Health	Accidental	Other	<50	Male
No	No	Less than High school	White	Population	Natural	Other	70- 79	Male
No	No	Less than High school	White	Population	Natural	Other	50- 59	Male
Yes	Probably	Less than High school	White	Population	Natural	Diabetes	60- 69	Male
Yes	Probably	More than High school	White	Population	Natural	Circulatory System	70- 79	Male
No	No	More than High school	White	Population	Natural	Neoplasma	>= 80	Male
No	No	High school	White	Population	Natural	Other	>= 80	Male
Yes	Yes	More than High school	White	Population	Natural	Neoplasma	60- 69	Male
Not stated	Not stated	Less than High school	White	Population	Natural	Diabetes	>= 80	Male
Yes	Yes	More than High school	White	Population	Natural	Neoplasma	>= 80	Male
No	No	High school	White	Population	Natural	Other	>= 80	Fema
No	No	High school	White	Mental Health	Natural	Other	<50	Fema
No	No	High school	White	Population	Natural	Other	70- 79	Fema
No	No	More than High school	White	Population	Natural	Circulatory System	>= 80	Male
Yes	Probably	Less than High school	White	Population	Natural	Diabetes	>= 80	Male
Yes	Yes	Less than High school	White	Population	Natural	Neoplasma	70- 79	Male
Not stated	Not stated	More than High school	White	Population	Natural	Circulatory System	>= 80	Fema
No	No	More than High school	White	Mental Health	Natural	Circulatory System	>= 80	Fema
No	No	Less than High school	White	Population	Natural	Neoplasma	>= 80	Male
Not stated	Not stated	Less than High school	White	Population	Natural	Circulatory System	>= 80	Fema
No	No	More than High school	White	Population	Natural	Other	>= 80	Male
Not stated	Not stated	Less than High school	White	Population	Natural	Circulatory System	>= 80	Male
Not stated	Not stated	Less than High school	White	Population	Natural	Other	>= 80	Fema
No	No	More than High school	White	Population	Natural	Neoplasma	70- 79	Male
Yes	Yes	High school	White	Population	Natural	Circulatory System	>= 80	Male
No	No	High school	White	Population	Natural	Circulatory System	>= 80	Fema
Yes	Probably	High school	White	Population	Natural	Neoplasma	60- 69	Fema
Yes	Yes	Less than High school	White	Mental Health	Natural	Circulatory System	<50	Male
No	No	More than High school	White	Population	Natural	Other	>= 80	Male
Not stated	Not stated	High school	White	Population	Natural	Neoplasma	60- 69	Fema
Not stated	Not stated	More than High school	White	Population	Natural	Neoplasma	70- 79	Male
Yes	Probably	More than High school	White	Population	Natural	Other	70- 79	Male
No	No	High school	White	Population	Natural	Neoplasma	60- 69	Fema
No	No	High school	White	Population	Natural	Respiratory System	>= 80	Male
No	No	More than High school	White	Population	Natural	Other	70- 79	Fema
Not stated	Not stated	High school	White	Population	Natural	Respiratory System	<50	Male
Not stated	Not stated	More than High school	White	Population	Natural	Circulatory System	>= 80	Male
No	No	More than High school	White	Population	Natural	Neoplasma	50- 59	Male
No	No	More than High school	White	Population	Natural	Circulatory System	>= 80	Male
No	No	High school	White	Population	Natural	Neoplasma	>= 80	Male
Yes	Probably	More than High school	White	Population	Natural	Circulatory System	50- 59	Fema
Yes	Yes	High school	White	Population	Natural	Neoplasma	>= 80	Male
Yes	Yes	More than High school	White	Population	Natural	Neoplasma	>= 80	Male
No	No	More than High school	White	Population	Natural	Circulatory System	>= 80	Fema
No	No	Less than High school	White	Population	Accidental	Other	<50	Fema
No	No	More than High school	White	Population	Accidental	Other	50- 59	Male
No	No	High school	White	Population	Natural	Circulatory System	60- 69	Male
No	No	More than High school	White	Population	Suicide	Other	50- 59	Fema
Not stated	Not stated	High school	Other	Population	Natural	Respiratory System	50- 59	Fema
Yes	Yes	High school	White	Population	Natural	Respiratory System	70- 79	Fema
Not stated	Not stated	High school	White	Population	Natural	Circulatory System	50- 59	Male
No	No	High school	White	Population	Natural	Neoplasma	70- 79	Male
No	No	More than High school	White	Population	Natural	Other	>= 80	Male
No	No	High school	White	Population	Natural	Circulatory System	>= 80	Fema
Not stated	Not stated	More than High school	White	Population	Natural	Neoplasma	>= 80	Male
Yes	Yes	More than High school	White	Population	Natural	Neoplasma	<50	Male
Not stated	Not stated	High school	White	Population	Natural	Circulatory System	>= 80	Male
No	No	Less than High school	White	Population	Natural	Circulatory System	>= 80	Fema
No	No	High school	White	Population	Natural	Circulatory System	>= 80	Fema
No	No	Less than High school	White	Population	Natural	Other	>= 80	Fema
No	No	Less than High school	White	Population	Natural	Circulatory System	>= 80	Fema
No	No	Less than High school	White	Population	Natural	Diabetes	>= 80	Fema
Yes	Probably	Less than High school	White	Population	Natural	Neoplasma	>= 80	Fema
Not stated	Not stated	Less than High school	White	Population	Natural	Other	>= 80	Fema
No	No	High school	White	Population	Natural	Neoplasma	>= 80	Male
No	No	Less than High school	White	Population	Natural	Circulatory System	>= 80	Male
No	No	Less than High school	White	Population	Natural	Neoplasma	70- 79	Male
Yes	Yes	High school	White	Population	Natural	Respiratory System	>= 80	Male
No	No	More than High school	White	Mental Health	Natural	Circulatory System	>= 80	Fema
Not stated	Not stated	More than High school	White	Population	Natural	Other	70- 79	Male
No	No	More than High school	White	Population	Natural	Circulatory System	70- 79	Fema
Yes	Yes	High school	White	Population	Natural	Neoplasma	70- 79	Fema
No	No	Less than High school	White	Population	Natural	Neoplasma	60- 69	Male
No	No	Less than High school	White	Population	Natural	Circulatory System	>= 80	Fema
Yes	Yes	High school	White	Population	Natural	Circulatory System	60- 69	Male
No	No	High school	White	Population	Natural	Other	>= 80	Fema
No	No	Less than High school	White	Population	Natural	Other	<50	Fema
No	No	High school	White	Population	Natural	Circulatory System	70- 79	Fema
Not stated	Not stated	High school	White	Population	Natural	Neoplasma	>= 80	Male
No	No	High school	White	Mental Health	Natural	Other	>= 80	Male
Not stated	Not stated	High school	White	Population	Natural	Circulatory System	70- 79	Male
No	No	More than High school	White	Population	Natural	Other	>= 80	Fema
Yes	Yes	High school	White	Population	Natural	Neoplasma	60- 69	Fema
No	No	More than High school	White	Population	Natural	Neoplasma	60- 69	Fema
No	No	High school	White	Population	Natural	Neoplasma	60- 69	Male
No	No	More than High school	White	Population	Natural	Neoplasma	70- 79	Male
Yes	Yes	High school	White	Population	Natural	Neoplasma	>= 80	Male
Yes	Probably	High school	White	Population	Natural	Respiratory System	>= 80	Male
Not stated	Not stated	High school	White	Population	Natural	Circulatory System	>= 80	Male
No	No	More than High school	White	Population	Natural	Neoplasma	>= 80	Male
No	No	More than High school	White	Population	Natural	Circulatory System	>= 80	Fema
Not stated	Not stated	High school	Black	Population	Natural	Circulatory System	50- 59	Male
Not stated	Not stated	High school	White	Population	Natural	Circulatory System	70- 79	Fema
No	No	Less than High school	White	Population	Natural	Circulatory System	>= 80	Fema
Yes	Yes	High school	White	Population	Natural	Circulatory System	60- 69	Male
No	No	Less than High school	White	Population	Natural	Circulatory System	>= 80	Male
No	No	High school	White	Population	Natural	Circulatory System	>= 80	Fema
No	No	High school	White	Population	Natural	Neoplasma	60- 69	Male
Not stated	Not stated	High school	White	Population	Natural	Circulatory System	60- 69	Fema
No	No	High school	White	Population	Natural	Circulatory System	>= 80	Male
Yes	Probably	High school	White	Population	Natural	Respiratory System	>= 80	Fema
Yes	Probably	Less than High school	White	Population	Natural	Circulatory System	>= 80	Fema
No	No		Other	Population	Natural	Diabetes	>= 80	Fema
Not stated	Not stated	More than High school	White	Population	Accidental	Other	>= 80	Male
Not stated	Not stated	More than High school	White	Population	Natural	Neoplasma	>= 80	Fema
Yes	Yes	High school	White	Population	Natural	Other	>= 80	Fema
Yes	Yes	More than High school	White	Population	Natural	Circulatory System	70- 79	Male
No	No	Less than High school	White	Mental Health	Natural	Other	>= 80	Fema
Yes	Yes	High school	White	Population	Natural	Other	>= 80	Fema
Not stated	Not stated	More than High school	White	Population	Natural	Other	70- 79	Male
No	No	High school	White	Population	Natural	Respiratory System	>= 80	Fema
No	No		White	Population	Natural	Circulatory System	>= 80	Fema
Not stated	Not stated	More than High school	White	Population	Accidental	Other	70- 79	Male
No	No	High school	White	Population	Natural	Circulatory System	>= 80	Fema
Not stated	Not stated	Less than High school	White	Population	Accidental	Other	50- 59	Male
No	No	Less than High school	White	Population	Natural	Other	70- 79	Fema
No	No	High school	White	Population	Natural	Circulatory System	>= 80	Fema
Yes	Yes	High school	White	Population	Natural	Circulatory System	60- 69	Fema
Not stated	Not stated	Less than High school	White	Population	Natural	Respiratory System	70- 79	Fema
No	No	More than High school	White	Population	Natural	Other	70- 79	Fema
No	No	Less than High school	White	Population	Natural	Circulatory System	>= 80	Male
No	No	More than High school	White	Population	Natural	Circulatory System	60- 69	Male
Not stated	Not stated	More than High school	White	Mental Health	Natural	Circulatory System	>= 80	Fema
Not stated	Not stated	High school	White	Population	Natural	Circulatory System	70- 79	Fema
No	No	More than High school	White	Population	Natural	Neoplasma	60- 69	Male
No	No	High school	White	Population	Natural	Circulatory System	>= 80	Fema
Not stated	Not stated	Less than High school	White	Mental Health	Natural	Other	50- 59	Male
Not stated	Not stated	High school	White	Population	Natural	Other	>= 80	Male
No	No	Less than High school	Black	Population	Natural	Circulatory System	>= 80	Male
Yes	Probably	Less than High school	White	Population	Natural	Neoplasma	50- 59	Fema
No	No	Less than High school	Other	Population	Natural	Other	70- 79	Fema
Yes	Probably	Less than High school	White	Substance abuse	Natural	Circulatory System	70- 79	Male
Not stated	Not stated	Less than High school	White	Population	Natural	Other	>= 80	Fema
No	No	More than High school	White	Mental Health	Natural	Other	>= 80	Male
Yes	Yes	High school	White	Population	Natural	Neoplasma	70- 79	Fema
Not stated	Not stated	High school	Other	Substance abuse	Natural	Circulatory System	<50	Male
Yes	Yes	High school	White	Population	Natural	Respiratory System	70- 79	Fema
No	No	High school	White	Population	Natural	Neoplasma	70- 79	Fema
No	No	High school	White	Population	Natural	Circulatory System	>= 80	Fema
No	No	Less than High school	White	Population	Natural	Circulatory System	>= 80	Fema
No	No	High school	White	Population	Natural	Circulatory System	>= 80	Male
No	No	More than High school	White	Population	Natural	Neoplasma	<50	Fema
No	No	Less than High school	White	Population	Natural	Circulatory System	>= 80	Fema
No	No	High school	White	Population	Natural	Neoplasma	70- 79	Male
No	No	High school	White	Population	Natural	Other	>= 80	Fema
No	No	More than High school	White	Population	Suicide	Other	70- 79	Male
No	No	Less than High school	Black	Population	Natural	Circulatory System	>= 80	Fema
Not stated	Not stated	More than High school	White	Population	Natural	Other	60- 69	Male
Yes	Yes	More than High school	Other	Population	Natural	Neoplasma	60- 69	Male
Yes	Yes	High school	White	Population	Natural	Neoplasma	60- 69	Male
Not stated	Not stated	More than High school	White	Population	Natural	Other	>= 80	Fema
No	No	Less than High school	White	Population	Natural	Other	70- 79	Male
Yes	Probably	Less than High school	White	Population	Natural	Circulatory System	70- 79	Fema
Yes	Yes	High school	White	Population	Natural	Respiratory System	>= 80	Fema
No	No	High school	White	Population	Natural	Circulatory System	60- 69	Male
No	No	High school	White	Population	Natural	Other	>= 80	Fema
No	No	More than High school	White	Population	Natural	Neoplasma	>= 80	Fema
Yes	Probably	High school	Black	Population	Natural	Circulatory System	>= 80	Fema
No	No	High school	White	Mental Health	Natural	Other	>= 80	Fema
No	No	More than High school	White	Population	Natural	Other	50- 59	Male
No	No	More than High school	White	Population	Natural	Circulatory System	70- 79	Male
No	No	More than High school	White	Population	Natural	Circulatory System	>= 80	Fema
No	No	High school	White	Population	Natural	Neoplasma	70- 79	Male
No	No	High school	Other	Population	Natural	Other	<50	Male
No	No	More than High school	White	Population	Natural	Neoplasma	60- 69	Fema
Not stated	Not stated	High school	Other	Population	Natural	Circulatory System	50- 59	Male
No	No	More than High school	White	Population	Natural	Circulatory System	>= 80	Male
No	No	Less than High school	Black	Mental Health	Natural	Other	>= 80	Fema
No	No	High school	White	Population	Natural	Circulatory System	>= 80	Fema
Not stated	Not stated	High school	White	Population	Natural	Circulatory System	>= 80	Fema
No	No		White	Population	Natural	Neoplasma	60- 69	Fema
No	No	High school	White	Population	Natural	Neoplasma	>= 80	Fema
Not stated	Not stated	More than High school	White	Population	Natural	Circulatory System	>= 80	Fema
Not stated	Not stated	More than High school	White	Population	Natural	Circulatory System	60- 69	Male
No	No	High school	White	Population	Natural	Circulatory System	>= 80	Fema
Yes	Yes	More than High school	White	Population	Natural	Respiratory System	60- 69	Fema
No	No	High school	White	Population	Natural	Other	70- 79	Male
Yes	Yes	Less than High school	White	Population	Natural	Neoplasma	60- 69	Fema
Not stated	Not stated	Less than High school	White	Dual	Suicide	Other	<50	Male
Yes	Yes	More than High school	White	Population	Natural	Circulatory System	70- 79	Fema
Yes	Yes	High school	White	Population	Natural	Neoplasma	60- 69	Fema
No	No	Less than High school	White	Mental Health	Natural	Respiratory System	>= 80	Male
Not stated	Not stated	More than High school	White	Population	Natural	Diabetes	<50	Fema
Yes	Yes	High school	White	Population	Natural	Neoplasma	60- 69	Fema
No	No	Less than High school	White	Population	Natural	Circulatory System	70- 79	Male
No	No	High school	White	Population	Natural	Neoplasma	60- 69	Fema
No	No	More than High school	White	Population	Natural	Other	>= 80	Fema
No	No	More than High school	White	Substance abuse	Accidental	Other	50- 59	Male
Yes	Yes	More than High school	White	Population	Natural	Neoplasma	>= 80	Male
Yes	Yes	High school	White	Population	Natural	Other	>= 80	Male
No	No	More than High school	White	Population	Natural	Circulatory System	60- 69	Fema
Yes	Yes	Less than High school	White	Population	Natural	Other	>= 80	Fema
Not stated	Not stated	High school	White	Population	Natural	Other	70- 79	Male
Not stated	Not stated	Less than High school	White	Population	Natural	Circulatory System	>= 80	Male
Not stated	Not stated	Less than High school	White	Population	Natural	Circulatory System	>= 80	Male
Yes	Yes	More than High school	Black	Population	Natural	Circulatory System	70- 79	Male
Not stated	Not stated	Less than High school	Black	Population	Natural	Other	70- 79	Male
Not stated	Not stated	More than High school	White	Population	Natural	Neoplasma	50- 59	Male
No	No	High school	White	Population	Natural	Other	>= 80	Fema
No	No	More than High school	White	Population	Natural	Circulatory System	>= 80	Fema
No	No	High school	White	Population	Natural	Circulatory System	>= 80	Fema
Yes	Probably	High school	White	Population	Natural	Circulatory System	60- 69	Fema
No	No	High school	White	Population	Natural	Neoplasma	60- 69	Fema
Yes	Yes	More than High school	White	Population	Natural	Neoplasma	70- 79	Fema
Yes	Yes	More than High school	White	Population	Natural	Circulatory System	70- 79	Fema
No	No	More than High school	White	Population	Natural	Other	>= 80	Male
No	No	High school	White	Population	Natural	Neoplasma	>= 80	Male
Yes	Yes	Less than High school	White	Population	Natural	Respiratory System	>= 80	Male
No	No	High school	White	Substance abuse	Accidental	Other	<50	Male
No	No	More than High school	White	Population	Natural	Neoplasma	60- 69	Fema
No	No	Less than High school	White	Population	Natural	Neoplasma	70- 79	Male
No	No	More than High school	White	Population	Natural	Circulatory System	>= 80	Male
Yes	Yes	Less than High school	White	Population	Natural	Respiratory System	70- 79	Male
No	No	More than High school	Black	Population	Natural	Circulatory System	>= 80	Fema
Yes	Probably	Less than High school	Black	Population	Natural	Neoplasma	70- 79	Male
Not stated	Not stated	High school	White	Population	Natural	Circulatory System	>= 80	Fema
No	No	More than High school	White	Population	Natural	Neoplasma	70- 79	Male
No	No	More than High school	White	Population	Natural	Other	60- 69	Male
No	No	High school	White	Population	Natural	Circulatory System	70- 79	Male
No	No	More than High school	White	Population	Natural	Neoplasma	>= 80	Male
No	No	Less than High school	White	Population	Natural	Other	>= 80	Fema
No	No	High school	White	Population	Natural	Neoplasma	50- 59	Fema
Not stated	Not stated		White	Substance abuse	Natural	Circulatory System	50- 59	Male
No	No	High school	White	Substance abuse	Natural	Other	<50	Male
Yes	Yes	High school	White	Population	Natural	Neoplasma	60- 69	Male
No	No	Less than High school	White	Population	Natural	Circulatory System	>= 80	Fema
No	No	More than High school	White	Population	Natural	Neoplasma	50- 59	Fema
Not stated	Not stated	High school	White	Population	Natural	Circulatory System	60- 69	Male
No	No	High school	White	Population	Natural	Neoplasma	60- 69	Fema
Yes	Yes	High school	Black	Population	Natural	Neoplasma	60- 69	Male
No	No	High school	White	Population	Natural	Circulatory System	>= 80	Fema
No	No	Less than High school	White	Population	Natural	Other	70- 79	Male
No	No	Less than High school	White	Population	Natural	Circulatory System	>= 80	Fema
Not stated	Not stated	Less than High school	White	Population	Natural	Circulatory System	>= 80	Male
Not stated	Not stated	More than High school	White	Population	Natural	Other	<50	Male
No	No	High school	Other	Substance abuse	Natural	Other	<50	Male
No	No	High school	White	Population	Natural	Neoplasma	>= 80	Fema
Not stated	Not stated	High school	White	Population	Natural	Circulatory System	70- 79	Male
Not stated	Not stated	High school	White	Dual	Natural	Other	50- 59	Male
No	No	High school	White	Population	Natural	Circulatory System	>= 80	Fema
Not stated	Not stated	High school	White	Mental Health	Natural	Circulatory System	>= 80	Fema
No	No	More than High school	White	Population	Natural	Other	>= 80	Fema
No	No	More than High school	White	Population	Natural	Circulatory System	60- 69	Male
Yes	Yes		Other	Population	Natural	Other	60- 69	Male
No	No	Less than High school	White	Population	Natural	Neoplasma	>= 80	Fema
Yes	Yes	High school	White	Population	Natural	Neoplasma	70- 79	Male
Not stated	Not stated	High school	White	Population	Natural	Circulatory System	50- 59	Male
Not stated	Not stated	High school	White	Population	Natural	Circulatory System	70- 79	Male
No	No	More than High school	White	Population	Natural	Neoplasma	50- 59	Male
No	No	High school	White	Population	Natural	Circulatory System	>= 80	Fema
Not stated	Not stated	High school	White	Population	Natural	Neoplasma	70- 79	Male
No	No	Less than High school	White	Population	Natural	Diabetes	70- 79	Fema
No	No	High school	White	Population	Natural	Respiratory System	>= 80	Fema
Not stated	Not stated	High school	White	Population	Natural	Other	50- 59	Male
Yes	Probably	High school	White	Population	Natural	Other	60- 69	Male
Yes	Yes	Less than High school	White	Population	Natural	Respiratory System	>= 80	Fema
No	No	High school	White	Population	Natural	Circulatory System	70- 79	Male
Not stated	Not stated	More than High school	White	Population	Natural	Other	>= 80	Fema
No	No	More than High school	White	Population	Natural	Neoplasma	>= 80	Fema
No	No	Less than High school	White	Population	Natural	Circulatory System	>= 80	Fema
Not stated	Not stated	More than High school	White	Population	Natural	Other	>= 80	Fema
Not stated	Not stated	More than High school	White	Population	Natural	Circulatory System	>= 80	Male
Yes	Yes	Less than High school	White	Population	Natural	Neoplasma	>= 80	Fema
Yes	Probably		White	Mental Health	Natural	Respiratory System	>= 80	Fema
Not stated	Not stated	High school	White	Population	Natural	Other	70- 79	Fema
No	No	High school	White	Population	Natural	Neoplasma	50- 59	Fema
Yes	Yes	Less than High school	White	Population	Natural	Neoplasma	60- 69	Male
No	No	More than High school	White	Mental Health	Natural	Neoplasma	>= 80	Male
Not stated	Not stated	More than High school	White	Population	Natural	Neoplasma	70- 79	Male
No	No	High school	White	Population	Natural	Neoplasma	60- 69	Fema
No	No	More than High school	White	Population	Natural	Circulatory System	>= 80	Fema
No	No	High school	White	Population	Natural	Circulatory System	>= 80	Fema
Yes	Yes	Less than High school	White	Population	Natural	Circulatory System	>= 80	Male
No	No	More than High school	White	Population	Natural	Other	>= 80	Male
No	No	More than High school	White	Population	Natural	Other	>= 80	Fema
Yes	Probably	High school	White	Population	Natural	Circulatory System	<50	Fema
Not stated	Not stated	High school	White	Population	Natural	Circulatory System	>= 80	Fema
No	No	High school	White	Population	Natural	Circulatory System	>= 80	Fema
Yes	Yes	High school	White	Population	Natural	Respiratory System	60- 69	Fema
[truncated: 26,623 more rows]
